# Supplementary material for: Predicting Soil Salinity with Vis–NIR Spectra after Removing the Effects of Soil Moisture Using External Parameter Orthogonalization
Source: PLoS One. 2015 Oct 15;10(10):e0140688. doi: 10.1371/journal.pone.0140688 (PMC4607364; doi:10.1371/journal.pone.0140688)
Supplement: S1 File — To every tenth wavelength was retained to reduce the size of the file. (XLSX) [file pone.0140688.s001.xlsx]

## Sheet: Sheet2
	1	2	3	4	5	6	7	8	9	10	11	12	13	14	15	16	17	18	19	20	21	22	23	24	25	26	27	28	29	30	31	32	33	34	35	36	37	38	39	40	41	42	43	44	45	46	47	48	49
350	0.0301	0.0298	0.0244	0.0206	0.0237	0.0239	0.0245	0.0211	0.0249	0.038	0.0481	0.0488	0.0532	0.0485	0.05	0.0554	0.0535974	0.0587	0.0558	0.0299	0.0298	0.0242	0.0213	0.0235	0.0255	0.0227	0.0192	0.0231	0.034123	0.0309	0.0412	0.0503	0.0492	0.0504	0.0566	0.0553	0.0603	0.0554	0.0306	0.0302	0.0244	0.0219	0.0232	0.0252	0.0224	0.0203	0.0239	0.0336	0.0329
360	0.02958	0.0278605	0.0268336	0.0246725	0.02425	0.02587	0.0252427	0.0262999	0.0257013	0.0348954	0.0468595	0.0519677	0.05325	0.0522271	0.0546408	0.0544733	0.05255	0.0546018	0.0560747	0.0302099	0.0284482	0.02713	0.02534	0.02473	0.02587	0.02482	0.0251601	0.02414	0.0301748	0.0319628	0.0435349	0.0517974	0.0524586	0.0550682	0.0558645	0.0532983	0.0559905	0.05684	0.0305582	0.0284468	0.0266665	0.0253213	0.0242164	0.0256	0.02477	0.0256157	0.02438	0.03024	0.0323307
370	0.0302298	0.0283716	0.0272429	0.02615	0.0245266	0.02518	0.02506	0.0260029	0.02754	0.0351458	0.04793	0.0536814	0.053887	0.0539096	0.0553047	0.0554261	0.0538097	0.05569	0.0553025	0.030774	0.029027	0.027582	0.027017	0.0249486	0.02516	0.0249289	0.02527	0.02592	0.030061	0.0328208	0.0452853	0.05246	0.054383	0.0561181	0.0572324	0.05508	0.0571091	0.0566172	0.03118	0.02896	0.0274	0.02672	0.0247874	0.0250469	0.0246645	0.025705	0.0263007	0.0302582	0.0331736
380	0.03103	0.0290241	0.02792	0.0266254	0.0257677	0.0263868	0.02626	0.02751	0.0284546	0.0359355	0.0503479	0.05544	0.0563806	0.05683	0.0577	0.0574514	0.0565817	0.05782	0.0583151	0.0317947	0.02973	0.02832	0.0274451	0.0261094	0.0264179	0.0260171	0.0265	0.026665	0.0306559	0.0344228	0.0469625	0.0551233	0.05718	0.0587178	0.0589591	0.057999	0.0594974	0.05998	0.0321252	0.0295268	0.02814	0.0272941	0.02593	0.02654	0.02596	0.0268	0.0271087	0.03089	0.03497
390	0.0316797	0.03031	0.02913	0.027968	0.0270063	0.0274	0.0276	0.0292059	0.03041	0.0380527	0.05295	0.05908	0.05956	0.0597	0.0608677	0.0613286	0.0603313	0.06199	0.0613462	0.0324098	0.0310087	0.0295346	0.02879	0.02734	0.0274302	0.0272702	0.02802	0.02846	0.0321874	0.036173	0.050053	0.05812	0.0601583	0.0618733	0.0629892	0.06185	0.0635241	0.0629438	0.0327333	0.0309708	0.02938	0.02858	0.0272989	0.0275503	0.0272007	0.028411	0.0289784	0.0325312	0.03669
400	0.03304	0.0309	0.02993	0.0287249	0.0281671	0.0282275	0.0289161	0.0306229	0.03216	0.0408181	0.05586	0.06225	0.0627961	0.06341	0.06406	0.0641122	0.06372	0.0648534	0.0649648	0.0337809	0.03148	0.0304217	0.0295608	0.0284006	0.0282455	0.0284612	0.029401	0.03006	0.0345089	0.03801	0.0528533	0.0614681	0.06396	0.0651217	0.0658861	0.0651942	0.0665234	0.06666	0.03421	0.0314622	0.0303554	0.02946	0.0284097	0.02833	0.02844	0.029761	0.0305342	0.03481	0.038787
410	0.03335	0.03195	0.0311569	0.0298763	0.0289931	0.0293884	0.029948	0.0316532	0.03389	0.04228	0.05837	0.0650095	0.0658947	0.06653	0.06702	0.0670522	0.0667021	0.068177	0.0679802	0.03406	0.0325517	0.0316	0.0306023	0.02923	0.0294005	0.029441	0.0303169	0.03153	0.03556	0.03979	0.05539	0.06456	0.06699	0.0680783	0.0687992	0.0682579	0.0697916	0.0697498	0.03443	0.0325158	0.03154	0.0304592	0.0292414	0.0294908	0.0293978	0.0307243	0.03212	0.03598	0.0406
420	0.03426	0.03275	0.03187	0.0306204	0.0299581	0.0305326	0.0311964	0.0333167	0.0355345	0.04444	0.06094	0.0675677	0.0685883	0.0692097	0.0697518	0.069865	0.0697203	0.0707	0.0708106	0.0350491	0.03327	0.0322688	0.031404	0.03015	0.0305285	0.03065	0.0317847	0.0329764	0.037172	0.0417945	0.0579468	0.067178	0.0696407	0.0709041	0.0716352	0.071406	0.0723567	0.0725	0.03546	0.0333188	0.0322695	0.0313049	0.03024	0.0306268	0.0306252	0.0321816	0.0336039	0.03762	0.0426
430	0.0350862	0.0335677	0.0326	0.03165	0.0310127	0.0313997	0.0324624	0.0346387	0.0373394	0.0466	0.06395	0.07107	0.0719863	0.072713	0.0732957	0.0731798	0.07307	0.0742091	0.0741069	0.0358645	0.0339906	0.0330476	0.0324299	0.0311636	0.0313906	0.0318349	0.03298	0.0345438	0.0389379	0.043871	0.060979	0.07049	0.0731534	0.07445	0.0750124	0.0747341	0.0759	0.0759535	0.03623	0.034054	0.0330969	0.032267	0.0312474	0.0314926	0.0318461	0.0333601	0.0351752	0.0394666	0.04466
440	0.0360087	0.0345448	0.0336273	0.0327185	0.0321699	0.0325368	0.033755	0.0362943	0.03936	0.0491915	0.0673218	0.07439	0.0754007	0.0761064	0.0768428	0.0766	0.07676	0.0777878	0.0778585	0.03678	0.0349847	0.03405	0.0334988	0.0322989	0.03246	0.033021	0.0344408	0.036233	0.0407844	0.0461422	0.06411	0.07384	0.07653	0.0779425	0.0784098	0.07842	0.0794882	0.07967	0.03718	0.0350865	0.0341377	0.03337	0.0324097	0.03257	0.0330259	0.0348564	0.03698	0.0413485	0.04703
450	0.0369997	0.03551	0.0346786	0.03375	0.0333042	0.03376	0.03518	0.0378424	0.041122	0.0516675	0.070217	0.0777	0.07863	0.0793591	0.07998	0.07999	0.0800204	0.08111	0.0810782	0.0377914	0.0358892	0.0351	0.03449	0.0333905	0.0336316	0.0342953	0.03579	0.0378151	0.0426642	0.0483469	0.06707	0.0769847	0.0797667	0.0810881	0.0818399	0.08172	0.08282	0.08294	0.03819	0.03601	0.0351594	0.0343589	0.0335396	0.03381	0.0343303	0.03622	0.0385379	0.04329	0.04931
460	0.0377463	0.03633	0.0355318	0.03455	0.0341959	0.0346607	0.0362835	0.0390918	0.04277	0.0537503	0.07298	0.0805428	0.0815564	0.08229	0.082986	0.0828062	0.0829728	0.0840539	0.08394	0.0385344	0.03668	0.0359495	0.0352969	0.0342111	0.03452	0.0353159	0.0368723	0.0391215	0.0443001	0.0502417	0.06972	0.0798762	0.0826397	0.0840442	0.0846	0.0845911	0.08571	0.08572	0.0389232	0.03682	0.0360145	0.0351652	0.0344133	0.03467	0.0353376	0.03731	0.03993	0.0450222	0.05122
470	0.0383631	0.0370629	0.03624	0.0352656	0.03503	0.035544	0.0372324	0.04035	0.04419	0.0557319	0.0754955	0.083029	0.084067	0.0849368	0.0854912	0.08538	0.0856128	0.0864824	0.0865768	0.0391158	0.0374	0.0366329	0.0359623	0.034976	0.03532	0.03623	0.0379	0.04028	0.045803	0.05198	0.07215	0.0823149	0.085276	0.08656	0.08717	0.0872	0.0881746	0.0883696	0.03947	0.037559	0.03674	0.0358491	0.03518	0.0355234	0.03623	0.0383977	0.0411767	0.04653	0.0530033
480	0.0390007	0.03774	0.036994	0.03602	0.0357628	0.0363375	0.03828	0.0416332	0.045751	0.05778	0.0779863	0.0856529	0.08667	0.08749	0.0881594	0.0879948	0.0882126	0.08925	0.0891973	0.0397617	0.03804	0.0373588	0.03671	0.0356866	0.0360813	0.0370694	0.03895	0.0416	0.0472	0.05388	0.07451	0.0848793	0.08782	0.0891783	0.08976	0.0897457	0.0909156	0.0909483	0.04015	0.0382365	0.03744	0.0366109	0.0358781	0.036282	0.0371363	0.0394644	0.0425226	0.0479958	0.0549352
490	0.0398147	0.03853	0.03774	0.0368824	0.0367335	0.03739	0.0394509	0.0430107	0.0473814	0.0599574	0.0807079	0.0884488	0.0896124	0.09037	0.0910315	0.09083	0.0910509	0.0920504	0.09202	0.04058	0.0388385	0.03813	0.0375667	0.0366171	0.03707	0.0381132	0.0401426	0.043	0.0488647	0.0558833	0.077104	0.08774	0.0906634	0.0919776	0.0925521	0.0925394	0.0936368	0.09371	0.04096	0.0390242	0.0382391	0.037478	0.0368496	0.0372961	0.0382045	0.04069	0.0439659	0.04971	0.05699
500	0.04079	0.03949	0.0388172	0.0380102	0.0378174	0.038582	0.0408327	0.04461	0.0491945	0.0624737	0.0837097	0.0915298	0.0925849	0.0933551	0.09408	0.0938537	0.0941253	0.0951088	0.0950973	0.0415348	0.0397819	0.0391821	0.0386842	0.0376081	0.03821	0.0393936	0.04153	0.0445661	0.0508545	0.05816	0.0801	0.0906957	0.0936512	0.09498	0.09555	0.0955856	0.0967067	0.09676	0.04193	0.03999	0.0393	0.0385938	0.03791	0.0384551	0.039471	0.04213	0.0455806	0.05175	0.05929
510	0.0418397	0.04064	0.0399079	0.0391146	0.03905	0.0397795	0.0423086	0.0462547	0.05123	0.06507	0.0867583	0.0947629	0.09589	0.0966594	0.0973692	0.0971992	0.0974886	0.0984068	0.0984542	0.04257	0.04088	0.0402239	0.0397461	0.0387833	0.03934	0.04073	0.0429723	0.0462357	0.0529247	0.0604777	0.08316	0.093922	0.0969565	0.09826	0.0988827	0.0989166	0.0999613	0.100094	0.0429554	0.0411047	0.04038	0.0396888	0.03911	0.03961	0.04084	0.0435836	0.0473268	0.0538911	0.06165
520	0.04291	0.0417537	0.0410365	0.04025	0.04024	0.04109	0.04378	0.0480434	0.0532057	0.0676984	0.0899881	0.0980589	0.0992046	0.099985	0.100709	0.100521	0.100758	0.101811	0.101762	0.04361	0.0419679	0.04135	0.0408643	0.039926	0.0406044	0.04205	0.0444888	0.0479851	0.05492	0.0630049	0.08628	0.0972005	0.100277	0.101555	0.102189	0.102185	0.103351	0.103374	0.04403	0.0422244	0.04149	0.04081	0.04026	0.0408724	0.0421818	0.04513	0.0491068	0.0559365	0.0642
530	0.0440575	0.0428745	0.04219	0.0414442	0.0414839	0.04243	0.0453351	0.04984	0.05534	0.07041	0.0932018	0.101399	0.102471	0.103271	0.10404	0.103806	0.104089	0.105112	0.105066	0.0447565	0.04308	0.04251	0.0420309	0.041124	0.0418704	0.0434823	0.0460863	0.04977	0.05712	0.06546	0.08947	0.100428	0.103544	0.104864	0.10547	0.10548	0.106647	0.106657	0.0451786	0.04337	0.04265	0.0420075	0.0415136	0.04217	0.04363	0.04677	0.0509862	0.05817	0.066708
540	0.0453118	0.0441496	0.0435009	0.0427432	0.04286	0.04381	0.0470283	0.0517454	0.0575671	0.073328	0.0966654	0.104893	0.105989	0.106805	0.107547	0.107293	0.107649	0.108645	0.108616	0.0459868	0.04432	0.0437999	0.04328	0.0424413	0.04323	0.0450124	0.04773	0.0517	0.0594001	0.0681475	0.0928231	0.103935	0.107081	0.108363	0.108941	0.109024	0.110167	0.110183	0.0464191	0.04462	0.04395	0.0432813	0.0428616	0.0435181	0.0451597	0.04845	0.05302	0.0605187	0.0694708
550	0.046639	0.04551	0.04488	0.0441679	0.04433	0.0453864	0.04881	0.0538245	0.0599508	0.0763688	0.100289	0.108582	0.109701	0.110493	0.11125	0.110977	0.111341	0.112341	0.112331	0.0473008	0.04568	0.04516	0.0446718	0.04385	0.04472	0.0466268	0.0495463	0.0537589	0.061862	0.0710206	0.0963719	0.107617	0.110797	0.112039	0.11261	0.112694	0.113838	0.113865	0.0477383	0.0459949	0.045327	0.04468	0.0443185	0.04506	0.0468249	0.05031	0.05513	0.06303	0.07239
560	0.0481315	0.04699	0.0463748	0.0457003	0.0459637	0.0470708	0.0507262	0.0560482	0.0625308	0.07966	0.104124	0.11251	0.113637	0.114396	0.115198	0.11487	0.115274	0.116304	0.116256	0.0487615	0.04713	0.0466244	0.0462007	0.0453916	0.04634	0.0483997	0.05146	0.0559919	0.06446	0.07404	0.100143	0.111524	0.114694	0.115956	0.11649	0.116604	0.117783	0.117753	0.0492236	0.0474573	0.0468249	0.04624	0.04589	0.04671	0.04858	0.0523	0.0574239	0.06571	0.0754818
570	0.049585	0.0484918	0.04789	0.0472054	0.0475116	0.0487261	0.0526639	0.05825	0.0650818	0.0829694	0.107977	0.11643	0.117568	0.118335	0.119168	0.118817	0.119201	0.120275	0.120241	0.05016	0.0485885	0.0481168	0.0476558	0.0468811	0.04793	0.05013	0.0534381	0.0581874	0.0671117	0.0771	0.103938	0.115447	0.11864	0.119884	0.120417	0.120512	0.121743	0.121703	0.0506402	0.04893	0.0483366	0.0477292	0.0474177	0.0482965	0.0503644	0.05429	0.0597186	0.068434	0.0786186
580	0.05095	0.04985	0.04928	0.04863	0.0490026	0.0502691	0.0544575	0.0604072	0.0675116	0.0860615	0.111578	0.120096	0.121246	0.121968	0.12282	0.122479	0.122888	0.12398	0.123902	0.05151	0.049889	0.0494854	0.04903	0.048321	0.0494	0.0517666	0.0552632	0.06028	0.0696215	0.0800067	0.107476	0.119082	0.122284	0.123536	0.124059	0.124152	0.125393	0.125328	0.0520212	0.05031	0.0497312	0.0491316	0.04888	0.04981	0.0520229	0.05619	0.06192	0.070966	0.08158
590	0.0521616	0.05105	0.0504756	0.04986	0.05028	0.0516551	0.05607	0.06226	0.0697102	0.0888796	0.11482	0.12338	0.124512	0.125242	0.126095	0.125724	0.126102	0.127209	0.127158	0.0527091	0.0511221	0.0506764	0.05026	0.0495485	0.050687	0.0532207	0.05686	0.06217	0.07184	0.0825825	0.110691	0.122343	0.12557	0.126796	0.127313	0.127305	0.128618	0.128562	0.0532526	0.0515202	0.0509529	0.050357	0.0501711	0.0511657	0.0535055	0.05787	0.063892	0.0732933	0.08424
600	0.0531796	0.0520601	0.051524	0.0509314	0.05141	0.05282	0.05742	0.06387	0.07158	0.0913424	0.117605	0.126206	0.127342	0.128028	0.128864	0.128527	0.128915	0.129995	0.129944	0.05372	0.0521058	0.0517	0.0512974	0.0506	0.0518245	0.0544576	0.05825	0.0637791	0.07376	0.08486	0.113465	0.125159	0.128398	0.129529	0.13012	0.130126	0.13139	0.131359	0.0542632	0.0525506	0.0519606	0.051445	0.0512693	0.0522945	0.0547551	0.05929	0.06554	0.0753	0.0865676
610	0.0541234	0.0530541	0.0524696	0.05188	0.0524357	0.0538359	0.05871	0.06537	0.07332	0.09362	0.120211	0.128814	0.129954	0.130608	0.13144	0.13108	0.131419	0.132577	0.132483	0.0546348	0.0530761	0.0526489	0.0522594	0.05158	0.0527845	0.0556	0.05956	0.065264	0.0755835	0.0869551	0.116048	0.127798	0.130983	0.13211	0.132654	0.132627	0.133968	0.133856	0.05518	0.0534923	0.0529173	0.05237	0.0522728	0.053295	0.0559118	0.0606338	0.0670946	0.077165	0.0887284
620	0.0550533	0.05398	0.0534003	0.05286	0.0533941	0.05491	0.0599583	0.0668584	0.0750515	0.0958866	0.122745	0.13131	0.132429	0.133122	0.133993	0.133604	0.13407	0.13517	0.135065	0.0555519	0.0539811	0.05358	0.0531847	0.0525286	0.0537864	0.0566775	0.060823	0.06675	0.07743	0.0890717	0.118579	0.130303	0.133536	0.134649	0.135187	0.135277	0.136546	0.13642	0.0561249	0.05447	0.0538513	0.0533353	0.0532383	0.0543006	0.05701	0.0619246	0.0686628	0.0790299	0.0908428
630	0.0560445	0.0549673	0.0544086	0.0538707	0.0544859	0.0559863	0.0613125	0.068413	0.0769117	0.09823	0.125359	0.133981	0.135065	0.135751	0.1366	0.136189	0.136633	0.137744	0.137636	0.0565262	0.05497	0.054553	0.05417	0.0535361	0.05488	0.0578881	0.0621306	0.0683341	0.07927	0.0912	0.121196	0.132912	0.136189	0.137242	0.137735	0.137802	0.13909	0.138966	0.05706	0.0554323	0.054852	0.0543275	0.0542947	0.0553808	0.0582537	0.0633016	0.0703268	0.0809344	0.09309
640	0.057134	0.0560859	0.0554852	0.055	0.05562	0.0572373	0.06276	0.0701022	0.0788911	0.100755	0.1282	0.136783	0.137907	0.138509	0.139388	0.138988	0.139431	0.140565	0.140442	0.0576	0.0560328	0.0556487	0.05527	0.0546118	0.0560346	0.0591612	0.0636092	0.07002	0.0812557	0.0935548	0.123982	0.135753	0.138971	0.14004	0.140552	0.140597	0.141921	0.141801	0.0581604	0.0565358	0.0559596	0.0554349	0.05541	0.05658	0.0595863	0.06481	0.07207	0.0830133	0.09547
650	0.0583346	0.0572462	0.0566603	0.05617	0.0568707	0.0585542	0.0643009	0.07193	0.0809555	0.103469	0.131264	0.139809	0.140919	0.141466	0.142357	0.141941	0.142365	0.143498	0.143377	0.0587804	0.057185	0.05682	0.05643	0.0558107	0.0572766	0.0605554	0.06518	0.0718367	0.0834484	0.09611	0.126997	0.138771	0.141967	0.14302	0.143511	0.143522	0.144855	0.144725	0.05938	0.0577059	0.0571479	0.0566335	0.05665	0.0578629	0.0610039	0.066445	0.0739692	0.0852413	0.0981
660	0.05958	0.0585109	0.05795	0.0574639	0.0581995	0.0599644	0.0659209	0.0738207	0.08312	0.106274	0.134355	0.142956	0.143986	0.14451	0.145419	0.144983	0.145376	0.146492	0.146401	0.0599923	0.0584439	0.0580402	0.05768	0.0570811	0.0585782	0.06201	0.0668455	0.07371	0.0857054	0.09867	0.130127	0.141892	0.145044	0.146075	0.146546	0.14651	0.147865	0.147757	0.0606249	0.0589863	0.05841	0.05791	0.0579705	0.0592068	0.0625	0.0681823	0.0759408	0.0876	0.100746
670	0.06083	0.0598141	0.0592934	0.0587659	0.05953	0.0613768	0.0676071	0.0757855	0.0853537	0.109143	0.137549	0.146115	0.147144	0.147651	0.148543	0.1481	0.148476	0.1496	0.149474	0.0612702	0.0597299	0.0593541	0.05896	0.058338	0.0599	0.0635529	0.0685	0.07568	0.08801	0.101337	0.13329	0.145046	0.148225	0.149199	0.149648	0.149595	0.150949	0.150804	0.0618988	0.0602716	0.0597288	0.0591832	0.0592683	0.0605871	0.0640762	0.0699008	0.0779425	0.0900037	0.103477
680	0.06216	0.06111	0.0606005	0.0601	0.0609762	0.0628749	0.0693604	0.0777662	0.08767	0.112036	0.140778	0.149342	0.150383	0.150838	0.151733	0.151195	0.151616	0.152721	0.152612	0.0625536	0.0610002	0.0606456	0.0602298	0.0597	0.06132	0.0650565	0.07023	0.0776023	0.0903719	0.104029	0.136467	0.148279	0.151448	0.152363	0.152734	0.15272	0.154052	0.153901	0.0631797	0.06155	0.06102	0.0605033	0.0606645	0.06202	0.06563	0.0716623	0.0800012	0.0924196	0.106279
690	0.063466	0.0624696	0.061927	0.0615051	0.0624235	0.0643957	0.0711475	0.0798108	0.0900133	0.11499	0.144028	0.152558	0.153583	0.154024	0.154934	0.15439	0.154807	0.155947	0.155835	0.0638483	0.0623233	0.0619553	0.0616267	0.0610542	0.0627551	0.06666	0.07198	0.079675	0.09272	0.10677	0.139687	0.151463	0.154646	0.155534	0.155902	0.155875	0.157248	0.157094	0.0645012	0.0629029	0.0623746	0.0619	0.0620653	0.06349	0.0672924	0.07351	0.0821422	0.09489	0.109093
700	0.0649003	0.0638723	0.0633807	0.0629537	0.0639191	0.0659879	0.0730033	0.0819781	0.092484	0.118045	0.147385	0.155898	0.156936	0.157302	0.15823	0.157666	0.158109	0.159238	0.159088	0.06526	0.0637251	0.0633633	0.0630144	0.0624888	0.0642541	0.06834	0.0738804	0.0817988	0.0952471	0.109608	0.142994	0.154812	0.157923	0.158826	0.159156	0.159136	0.160527	0.160327	0.065928	0.0643498	0.0637895	0.06332	0.0635293	0.0649991	0.0689887	0.0754319	0.08438	0.0974656	0.112034
710	0.0664074	0.06539	0.0649134	0.06449	0.0655219	0.06768	0.07499	0.0842158	0.0950431	0.12121	0.150912	0.159392	0.160397	0.160723	0.161672	0.161105	0.161534	0.162661	0.162543	0.0667377	0.0651994	0.0648569	0.06453	0.064	0.06586	0.0700924	0.0758459	0.08405	0.0978328	0.112627	0.14647	0.158284	0.161367	0.162276	0.162598	0.162559	0.163944	0.163779	0.0674411	0.0658066	0.0653355	0.0648597	0.0651322	0.0666675	0.0707921	0.0775172	0.0867198	0.100168	0.115123
720	0.0680214	0.0670122	0.0664988	0.0661428	0.0672159	0.0694747	0.07707	0.0865789	0.097744	0.124602	0.154606	0.163053	0.164075	0.16437	0.165307	0.16472	0.165162	0.166285	0.166137	0.0683446	0.0668041	0.0664293	0.06614	0.0656363	0.0675873	0.07199	0.07794	0.08644	0.100623	0.115792	0.150152	0.161989	0.165066	0.165909	0.16621	0.166193	0.167574	0.167378	0.06908	0.06746	0.0669393	0.06653	0.0668	0.0684	0.072715	0.07964	0.08922	0.103014	0.118377
730	0.06972	0.068697	0.0682065	0.0678464	0.0690113	0.07134	0.07921	0.08907	0.100575	0.128094	0.158434	0.166896	0.167857	0.168146	0.169091	0.168433	0.168893	0.170015	0.16986	0.07003	0.06847	0.0681173	0.06783	0.0673602	0.0693542	0.0739464	0.0801314	0.08893	0.103517	0.119073	0.154002	0.165831	0.168913	0.169726	0.16994	0.169939	0.171334	0.171113	0.07078	0.0691543	0.0686311	0.0682325	0.06858	0.0702434	0.0747258	0.08193	0.09181	0.105992	0.121755
740	0.0714494	0.070438	0.06996	0.0696142	0.0708158	0.07323	0.0814166	0.0915766	0.103399	0.131619	0.162284	0.170729	0.171687	0.171976	0.172893	0.172209	0.172635	0.173771	0.173636	0.07175	0.0701782	0.0698536	0.06958	0.06911	0.07114	0.0759324	0.082375	0.09144	0.106464	0.12242	0.157876	0.16972	0.172852	0.173558	0.173742	0.173701	0.17511	0.17493	0.07254	0.0709209	0.07042	0.0699803	0.0703852	0.07211	0.0767765	0.0842546	0.0944111	0.109021	0.12519
750	0.07328	0.0722201	0.0717296	0.07142	0.07266	0.0751384	0.0836632	0.09412	0.106268	0.135186	0.166153	0.174621	0.175577	0.17581	0.176721	0.175982	0.176417	0.177578	0.177398	0.07358	0.0719674	0.0716192	0.0713506	0.0708684	0.0730209	0.0779984	0.0846213	0.09399	0.109437	0.12581	0.161801	0.173687	0.17679	0.177429	0.177536	0.177519	0.178955	0.178717	0.0743716	0.072707	0.0722	0.0718073	0.07223	0.0739962	0.07887	0.0865509	0.0970821	0.112084	0.128658
760	0.0750851	0.07405	0.0735576	0.0732129	0.0745206	0.0770815	0.0858716	0.09666	0.109178	0.138721	0.170001	0.178436	0.179385	0.179603	0.180514	0.179713	0.180138	0.181349	0.181156	0.07538	0.07376	0.0734015	0.0731233	0.0726789	0.07487	0.0800161	0.08688	0.0965773	0.112442	0.129205	0.165668	0.177546	0.180668	0.181267	0.181291	0.181256	0.182744	0.182494	0.0762402	0.0745458	0.0740167	0.07359	0.07408	0.07588	0.08094	0.0889241	0.0997622	0.115154	0.132128
770	0.0769906	0.0759	0.07543	0.07505	0.0764064	0.07909	0.0881986	0.0992646	0.112095	0.142264	0.173778	0.18221	0.183151	0.183299	0.184209	0.18341	0.183852	0.185057	0.184826	0.07725	0.0755961	0.0752445	0.0749461	0.074509	0.07679	0.0821355	0.0892084	0.0991907	0.115414	0.132547	0.169486	0.181366	0.18442	0.185005	0.185003	0.184977	0.186468	0.186192	0.0781023	0.0764	0.0759159	0.0754372	0.0759574	0.07783	0.0831283	0.0913	0.102485	0.118227	0.13557
780	0.0789024	0.0777806	0.07732	0.07694	0.0783405	0.08103	0.09051	0.101891	0.115042	0.145804	0.177537	0.185977	0.186862	0.186956	0.187902	0.187047	0.187539	0.188734	0.18848	0.07916	0.07748	0.077116	0.07678	0.0763544	0.0787167	0.08425	0.09157	0.101834	0.118418	0.135888	0.173309	0.185137	0.188143	0.188719	0.188642	0.188676	0.190155	0.189863	0.08006	0.0783113	0.0778044	0.077313	0.0778689	0.0798	0.0852535	0.0937343	0.105236	0.121312	0.13899
790	0.080826	0.07968	0.07922	0.07881	0.0803	0.08309	0.09283	0.104521	0.118028	0.149327	0.181345	0.189716	0.190605	0.190649	0.191579	0.190679	0.191188	0.192366	0.192102	0.08107	0.079362	0.079	0.07866	0.07824	0.080682	0.08637	0.09394	0.104511	0.121418	0.139301	0.177132	0.188949	0.191938	0.19244	0.192325	0.19235	0.193826	0.193527	0.0820043	0.0802106	0.0797067	0.0791892	0.07981	0.0818139	0.08746	0.0961718	0.108016	0.124391	0.142487
800	0.0827978	0.0815922	0.08115	0.0807234	0.0822156	0.0850925	0.0951766	0.107174	0.12103	0.152904	0.18515	0.193558	0.194387	0.194373	0.195312	0.194374	0.194871	0.196066	0.195774	0.0830077	0.0812602	0.0808855	0.0805655	0.0801716	0.082621	0.088549	0.09633	0.107198	0.124505	0.142722	0.181072	0.192834	0.195801	0.196263	0.19606	0.19608	0.197572	0.197257	0.084	0.0821614	0.0816532	0.0811293	0.0817747	0.0838	0.08966	0.0986588	0.110825	0.12753	0.145969
810	0.0847012	0.0834707	0.083046	0.0826572	0.08422	0.0871204	0.0975471	0.109885	0.124023	0.156458	0.188966	0.197398	0.198193	0.198132	0.199043	0.198042	0.198581	0.199758	0.199463	0.08496	0.08316	0.0828022	0.0824913	0.0820667	0.0846342	0.09072	0.098767	0.10992	0.127519	0.146156	0.184992	0.196743	0.199702	0.200089	0.199785	0.199839	0.201339	0.201027	0.0859803	0.0840827	0.0835661	0.08309	0.0837964	0.08584	0.09189	0.101178	0.113662	0.130639	0.149508
820	0.0866374	0.08539	0.0849391	0.084518	0.0861476	0.0891206	0.0998249	0.112499	0.126998	0.160006	0.192747	0.201152	0.201918	0.201833	0.202764	0.201694	0.202212	0.203442	0.203131	0.08686	0.0850416	0.0846522	0.0843286	0.083951	0.0865628	0.092816	0.101158	0.112602	0.130582	0.149573	0.188859	0.200589	0.203543	0.203884	0.203483	0.203528	0.205091	0.204763	0.0879525	0.086	0.08546	0.0849682	0.08573	0.08784	0.09405	0.103623	0.116453	0.133772	0.152993
830	0.0884633	0.0871937	0.08677	0.08638	0.08802	0.09106	0.102102	0.115071	0.129866	0.163479	0.196445	0.204818	0.205575	0.205481	0.206376	0.205281	0.205812	0.207012	0.206702	0.0887239	0.0868545	0.08648	0.0861911	0.085773	0.08845	0.0949018	0.103462	0.115188	0.133581	0.152902	0.192581	0.204341	0.207303	0.207573	0.207102	0.207155	0.208687	0.208388	0.0898138	0.0878529	0.08731	0.08681	0.0875799	0.0897548	0.09616	0.106014	0.119145	0.136866	0.156436
840	0.09028	0.0890423	0.08854	0.0881435	0.0898207	0.0929915	0.104298	0.117605	0.132666	0.166929	0.200053	0.208358	0.209133	0.208977	0.209867	0.208786	0.209348	0.210556	0.210205	0.09052	0.0886805	0.0882472	0.0879334	0.08752	0.09031	0.0969	0.105737	0.117719	0.136538	0.156175	0.19615	0.207949	0.210845	0.211111	0.210649	0.210722	0.21225	0.21192	0.09164	0.0896971	0.08912	0.0886	0.089401	0.09166	0.0982738	0.108353	0.121769	0.139883	0.159793
850	0.0920441	0.09083	0.0903387	0.08995	0.0916402	0.0948404	0.106552	0.120072	0.135426	0.170253	0.203601	0.211761	0.212561	0.212352	0.213286	0.212214	0.21281	0.213987	0.213603	0.09222	0.0904313	0.0900208	0.0897018	0.0892836	0.09211	0.098997	0.107969	0.120204	0.139395	0.159408	0.199526	0.211372	0.214217	0.21452	0.214102	0.214204	0.21568	0.21534	0.0933318	0.09147	0.09091	0.0903928	0.0912135	0.0934843	0.100357	0.110637	0.12434	0.14281	0.163078
860	0.0938021	0.09259	0.0920839	0.0916787	0.0934747	0.0967907	0.108726	0.12252	0.138139	0.173553	0.207011	0.215048	0.215847	0.21562	0.216596	0.215571	0.216178	0.217306	0.216908	0.09395	0.092182	0.0917353	0.0914021	0.09102	0.09394	0.100988	0.110165	0.12263	0.14225	0.162534	0.202765	0.214623	0.217403	0.217817	0.217479	0.217603	0.219003	0.218621	0.09508	0.09326	0.0926417	0.0920976	0.0929854	0.09538	0.102404	0.112898	0.126836	0.145732	0.166246
870	0.09554	0.0943432	0.09394	0.0934794	0.09534	0.09868	0.110903	0.125019	0.140914	0.176794	0.210396	0.218303	0.219114	0.218812	0.219874	0.218846	0.21954	0.220608	0.220167	0.09563	0.0939347	0.0935663	0.0931628	0.0927982	0.09578	0.103009	0.112398	0.125139	0.145054	0.165616	0.205958	0.217837	0.22052	0.221062	0.220737	0.22097	0.22226	0.221833	0.0967446	0.0949988	0.09448	0.0938622	0.0947966	0.0972322	0.104491	0.115192	0.129398	0.148579	0.16938
880	0.0974553	0.09624	0.0958	0.09534	0.0971952	0.100652	0.113243	0.127517	0.143722	0.180103	0.213832	0.2216	0.222375	0.222048	0.223183	0.222175	0.222903	0.223904	0.223423	0.0974702	0.0957833	0.0954097	0.09498	0.0945973	0.0977063	0.105142	0.114658	0.127661	0.147915	0.168744	0.209207	0.221062	0.223693	0.224332	0.224072	0.224345	0.225535	0.225051	0.0986	0.0968685	0.0963584	0.0956919	0.09664	0.0991421	0.106672	0.117481	0.132034	0.151488	0.172607
890	0.0993098	0.0981493	0.0976879	0.0972555	0.0991234	0.102712	0.115573	0.130148	0.146575	0.183483	0.217293	0.224977	0.225727	0.225373	0.226538	0.225587	0.226334	0.227282	0.226839	0.0992928	0.097707	0.0972721	0.0968267	0.09644	0.099688	0.107275	0.117035	0.130224	0.150837	0.171923	0.212542	0.224417	0.227	0.227703	0.227494	0.2278	0.228902	0.22844	0.100418	0.0988061	0.0982389	0.0976	0.0985405	0.101171	0.10886	0.11992	0.134673	0.154502	0.175842
900	0.101314	0.100151	0.099704	0.0992137	0.101151	0.104801	0.11802	0.132823	0.149573	0.186915	0.22098	0.228512	0.229251	0.228848	0.230058	0.22907	0.229816	0.230736	0.230284	0.101272	0.0996879	0.0992485	0.0987844	0.09843	0.101699	0.10959	0.119459	0.13296	0.153846	0.175344	0.216089	0.227946	0.230511	0.231239	0.231004	0.231298	0.232361	0.231898	0.102407	0.100826	0.100263	0.099555	0.100527	0.103226	0.11122	0.122428	0.1375	0.157573	0.179302
910	0.103401	0.102206	0.101786	0.101224	0.103223	0.106911	0.120471	0.135579	0.15264	0.190506	0.224634	0.232112	0.232879	0.232452	0.233653	0.232712	0.233413	0.234333	0.233804	0.103323	0.10173	0.101314	0.100769	0.100408	0.103714	0.111833	0.121992	0.13573	0.156986	0.178682	0.219655	0.231606	0.234133	0.234838	0.234655	0.234926	0.235952	0.235411	0.104472	0.102898	0.102336	0.101548	0.102593	0.105302	0.113512	0.124992	0.14036	0.160765	0.182727
920	0.105471	0.104331	0.103884	0.103325	0.105361	0.109114	0.123035	0.138401	0.155731	0.194129	0.228457	0.235835	0.236564	0.236127	0.237337	0.236368	0.237109	0.237979	0.237412	0.105366	0.103844	0.103399	0.102858	0.102511	0.10588	0.114197	0.124515	0.13857	0.160169	0.182243	0.223418	0.235277	0.237868	0.238519	0.2383	0.238636	0.239596	0.239036	0.106551	0.10505	0.104451	0.103665	0.104724	0.107486	0.115949	0.1276	0.143282	0.164032	0.186352
930	0.107655	0.106478	0.105971	0.105415	0.107483	0.111415	0.125533	0.141266	0.158865	0.197763	0.23225	0.239555	0.240354	0.239791	0.241009	0.240059	0.240799	0.241691	0.241169	0.107536	0.105981	0.105449	0.10493	0.104562	0.108061	0.116573	0.127113	0.141414	0.163381	0.185766	0.227146	0.239145	0.241596	0.242248	0.242033	0.242361	0.243349	0.24284	0.108745	0.107222	0.106544	0.105755	0.106835	0.109738	0.118389	0.130291	0.146266	0.167297	0.189963
940	0.109727	0.108553	0.108082	0.107573	0.109658	0.113668	0.128224	0.144098	0.162032	0.201511	0.236089	0.243331	0.244156	0.243642	0.244815	0.243772	0.244577	0.245431	0.244845	0.109581	0.108031	0.107556	0.107044	0.106672	0.1103	0.119023	0.129773	0.144292	0.166717	0.189343	0.231001	0.243018	0.245501	0.246113	0.245779	0.246181	0.247098	0.246549	0.110839	0.10932	0.108694	0.107927	0.109011	0.111999	0.120874	0.132992	0.149258	0.170675	0.193642
950	0.111845	0.110635	0.110281	0.109578	0.111724	0.115861	0.130662	0.147083	0.165156	0.205143	0.239982	0.247122	0.248025	0.247414	0.248661	0.247539	0.248308	0.249142	0.24867	0.111684	0.110142	0.109705	0.109032	0.108699	0.112401	0.12128	0.132431	0.147229	0.169932	0.193021	0.23477	0.24697	0.249359	0.249996	0.24956	0.249932	0.250839	0.250412	0.112975	0.111461	0.110874	0.109947	0.111097	0.114172	0.123231	0.135733	0.152243	0.173987	0.197349
960	0.113814	0.112656	0.112192	0.111696	0.11384	0.118116	0.133214	0.149767	0.168209	0.208835	0.243605	0.250785	0.251675	0.251012	0.252217	0.251144	0.25198	0.252907	0.252327	0.113629	0.112116	0.111627	0.111167	0.110745	0.114622	0.123693	0.134893	0.14994	0.173169	0.196374	0.238488	0.250638	0.253018	0.253634	0.253205	0.253634	0.254623	0.254134	0.114986	0.11351	0.112842	0.11208	0.113192	0.11644	0.125659	0.13831	0.155063	0.177277	0.200842
970	0.115979	0.114663	0.114296	0.113652	0.115966	0.120209	0.135768	0.152531	0.171275	0.2122	0.24744	0.254608	0.255454	0.254701	0.255957	0.254816	0.255674	0.256468	0.256041	0.11579	0.114137	0.113707	0.113079	0.112805	0.116622	0.125986	0.137503	0.152763	0.17613	0.199883	0.242284	0.254481	0.256744	0.25742	0.256893	0.257354	0.258269	0.257878	0.117132	0.115528	0.114973	0.114036	0.115362	0.118505	0.128085	0.140921	0.158055	0.180285	0.204457
980	0.11805	0.116962	0.116517	0.115838	0.118233	0.122562	0.138258	0.155307	0.174322	0.215647	0.251039	0.258085	0.258941	0.258257	0.259542	0.258336	0.259035	0.260071	0.259399	0.117844	0.116444	0.115903	0.115264	0.115039	0.118937	0.128381	0.139923	0.155735	0.179381	0.203442	0.245883	0.258077	0.260382	0.261014	0.260446	0.260781	0.261882	0.261306	0.119293	0.117889	0.11721	0.11626	0.117584	0.120814	0.130506	0.143497	0.16105	0.183633	0.208002
990	0.119969	0.118861	0.118346	0.117674	0.120125	0.124664	0.140819	0.157944	0.17716	0.2193	0.254294	0.261397	0.262273	0.2616	0.262828	0.261556	0.262396	0.263157	0.262805	0.119779	0.118356	0.117722	0.1171	0.116876	0.120912	0.130725	0.1425	0.158118	0.182436	0.206426	0.249275	0.261481	0.26376	0.264384	0.263696	0.264178	0.265039	0.26475	0.121275	0.119843	0.119036	0.118095	0.119528	0.122911	0.132936	0.146106	0.163605	0.186702	0.211116
1000	0.121589	0.120371	0.119792	0.11907	0.121484	0.125948	0.142409	0.160003	0.179264	0.221422	0.256833	0.263946	0.264842	0.264024	0.265412	0.264193	0.264893	0.265677	0.26536	0.121391	0.11991	0.119226	0.118526	0.118233	0.122127	0.1322	0.144342	0.160318	0.184616	0.20889	0.251761	0.263967	0.266258	0.266939	0.266355	0.266655	0.267537	0.26733	0.122883	0.121365	0.120501	0.119573	0.120935	0.124183	0.134418	0.148007	0.165746	0.188886	0.21355
1010	0.122993	0.121934	0.121211	0.120507	0.123134	0.127457	0.144209	0.161822	0.18135	0.223704	0.259062	0.266362	0.267209	0.266484	0.267759	0.266627	0.267259	0.267988	0.267541	0.122787	0.121462	0.120755	0.119962	0.119689	0.123684	0.133799	0.146105	0.162304	0.186663	0.211175	0.254107	0.266248	0.268868	0.26923	0.26879	0.269062	0.269898	0.26961	0.124297	0.122914	0.121986	0.121066	0.122371	0.125676	0.136036	0.149878	0.167757	0.191053	0.215894
1020	0.124908	0.123869	0.123153	0.122374	0.12504	0.129516	0.146423	0.164305	0.184148	0.226703	0.2622	0.269248	0.270185	0.269529	0.270862	0.269532	0.270323	0.270982	0.270601	0.124722	0.12343	0.122673	0.121794	0.121566	0.125531	0.135925	0.1485	0.16481	0.189313	0.214203	0.25714	0.269369	0.271895	0.272313	0.271732	0.272226	0.2729	0.272745	0.126298	0.124934	0.12394	0.122864	0.124308	0.127644	0.138253	0.15224	0.17032	0.193752	0.21888
1030	0.126777	0.125723	0.124989	0.124292	0.126798	0.13141	0.148634	0.166768	0.186706	0.229618	0.265198	0.272296	0.273232	0.2725	0.273798	0.272555	0.273288	0.273856	0.273508	0.126595	0.125236	0.12452	0.123586	0.123397	0.127459	0.138027	0.150698	0.167314	0.191983	0.217007	0.260308	0.272412	0.274998	0.275396	0.274805	0.275175	0.275869	0.275601	0.128156	0.126719	0.125777	0.124798	0.126134	0.129616	0.140338	0.154571	0.172912	0.19654	0.221815
1040	0.128613	0.127492	0.126861	0.126084	0.128704	0.133304	0.150818	0.16913	0.189348	0.232605	0.268194	0.275238	0.276185	0.275371	0.276711	0.275458	0.276139	0.276816	0.276367	0.12838	0.127075	0.12635	0.1254	0.125267	0.129319	0.140057	0.152887	0.169655	0.194679	0.21988	0.263306	0.275373	0.277972	0.278269	0.277772	0.278005	0.278872	0.278531	0.130005	0.128651	0.127622	0.126624	0.128015	0.1315	0.14242	0.156808	0.175315	0.199178	0.224736
1050	0.13043	0.129341	0.128592	0.127767	0.130375	0.135131	0.152916	0.171495	0.191818	0.235441	0.271012	0.278126	0.279003	0.27825	0.279463	0.278308	0.278956	0.279631	0.279085	0.130188	0.128885	0.128165	0.127104	0.126904	0.131041	0.142022	0.155021	0.172006	0.197234	0.222688	0.266158	0.278255	0.280864	0.281064	0.280632	0.280846	0.281728	0.281271	0.131864	0.130407	0.129429	0.128365	0.129705	0.133297	0.144466	0.159005	0.177737	0.201879	0.227605
1060	0.132177	0.131086	0.130314	0.129493	0.132147	0.136924	0.155021	0.173714	0.194346	0.238194	0.273796	0.280891	0.281912	0.280974	0.282291	0.28112	0.281712	0.282415	0.281846	0.131954	0.130616	0.129849	0.128793	0.128594	0.132762	0.143934	0.157089	0.174316	0.199732	0.225449	0.269047	0.281173	0.283711	0.283881	0.283446	0.283707	0.284522	0.284108	0.133623	0.132152	0.131176	0.130078	0.131477	0.135091	0.14635	0.161106	0.180076	0.204367	0.230359
1070	0.133889	0.132777	0.132004	0.131201	0.133844	0.1388	0.156956	0.175964	0.196779	0.240882	0.276584	0.283626	0.284615	0.283743	0.285165	0.283832	0.284478	0.285144	0.284584	0.133692	0.132261	0.13155	0.130484	0.130223	0.134578	0.145807	0.159197	0.17652	0.202194	0.22806	0.271804	0.283864	0.286482	0.286742	0.28624	0.286505	0.287291	0.286846	0.13533	0.133853	0.132827	0.131758	0.133177	0.136886	0.148278	0.163261	0.182377	0.206908	0.23313
1080	0.135562	0.134424	0.133718	0.132817	0.135552	0.140436	0.158954	0.178138	0.19906	0.24378	0.279389	0.28638	0.287284	0.286517	0.287904	0.286585	0.287246	0.287808	0.287375	0.135291	0.133927	0.133217	0.132098	0.131939	0.136181	0.147698	0.161175	0.17873	0.204761	0.230807	0.274566	0.286669	0.289295	0.289499	0.288974	0.289143	0.289924	0.289618	0.136963	0.135513	0.134535	0.133421	0.134868	0.138566	0.150236	0.165265	0.184693	0.209475	0.235886
1090	0.137141	0.136075	0.135329	0.134385	0.137171	0.142162	0.160841	0.180259	0.201381	0.246424	0.282083	0.28906	0.290023	0.289129	0.290584	0.289236	0.289936	0.290564	0.290003	0.136914	0.135534	0.13477	0.133668	0.133522	0.137863	0.149462	0.163068	0.180824	0.207152	0.233399	0.277336	0.289405	0.291979	0.292252	0.291684	0.291856	0.292663	0.292271	0.138611	0.137137	0.136159	0.135028	0.136486	0.140245	0.151964	0.167291	0.186879	0.21197	0.238542
1100	0.138647	0.137601	0.136859	0.135894	0.138689	0.143773	0.162698	0.182325	0.203633	0.24898	0.284659	0.291617	0.292517	0.291757	0.293182	0.291836	0.292491	0.29317	0.29266	0.138434	0.137043	0.136329	0.135163	0.134998	0.13939	0.151185	0.164953	0.182897	0.20944	0.235878	0.279968	0.291943	0.29461	0.294799	0.294202	0.294378	0.295321	0.294967	0.140165	0.138678	0.137674	0.136496	0.137982	0.141812	0.153735	0.169234	0.189087	0.214323	0.241123
1110	0.140157	0.139102	0.138356	0.137361	0.140197	0.145324	0.16452	0.184365	0.205825	0.251532	0.287197	0.29421	0.295139	0.294363	0.295723	0.294344	0.295034	0.29568	0.295166	0.13993	0.138524	0.137794	0.136593	0.136425	0.140885	0.152852	0.166801	0.184901	0.211759	0.238364	0.282543	0.294574	0.297183	0.297373	0.296745	0.296921	0.297833	0.297518	0.141612	0.140189	0.139127	0.137971	0.139447	0.143371	0.155426	0.171171	0.191132	0.21666	0.243612
1120	0.141532	0.140536	0.139776	0.138778	0.141638	0.146863	0.166336	0.186344	0.207983	0.254001	0.28968	0.29671	0.297637	0.2968	0.298181	0.296893	0.297509	0.298208	0.297671	0.141265	0.139899	0.139165	0.137973	0.137827	0.142333	0.154512	0.168622	0.186851	0.213982	0.240764	0.284994	0.297104	0.299658	0.299871	0.299278	0.299377	0.300335	0.300052	0.143027	0.14157	0.140564	0.139367	0.140902	0.144843	0.157143	0.173029	0.193183	0.218859	0.246073
1130	0.142795	0.141812	0.141047	0.140041	0.143024	0.148312	0.167948	0.188212	0.21009	0.256378	0.292121	0.299166	0.300121	0.299247	0.300667	0.299351	0.300028	0.300635	0.300165	0.14254	0.141151	0.140427	0.139251	0.13919	0.143702	0.156035	0.170342	0.188821	0.216119	0.243115	0.287476	0.299539	0.302057	0.302321	0.301703	0.301902	0.302798	0.302517	0.144268	0.142852	0.141853	0.140642	0.142255	0.146236	0.158672	0.174793	0.195172	0.221104	0.248451
1140	0.143654	0.142726	0.141993	0.141066	0.144124	0.149513	0.169455	0.189882	0.211971	0.258673	0.294401	0.301474	0.302441	0.301591	0.303007	0.301709	0.302425	0.303007	0.302451	0.143354	0.14205	0.141346	0.140243	0.140199	0.144841	0.157339	0.171872	0.19052	0.218084	0.245276	0.289813	0.301871	0.304413	0.304634	0.304064	0.304336	0.305167	0.304802	0.145148	0.143759	0.142812	0.141664	0.143335	0.147382	0.160052	0.176328	0.196964	0.22314	0.250652
1150	0.144371	0.143516	0.142827	0.141951	0.145101	0.150565	0.170807	0.191434	0.213756	0.260761	0.296595	0.303677	0.304701	0.30381	0.305331	0.303899	0.304662	0.305255	0.30475	0.144035	0.142784	0.142149	0.141073	0.141109	0.145856	0.158546	0.173232	0.19213	0.219955	0.247374	0.291947	0.304092	0.306676	0.306939	0.306276	0.306562	0.30743	0.307098	0.14587	0.144557	0.143657	0.142514	0.144299	0.148447	0.161281	0.177732	0.198594	0.224997	0.252754
1160	0.145384	0.144521	0.143903	0.143074	0.146292	0.151795	0.172328	0.193172	0.215667	0.262928	0.298773	0.305932	0.306955	0.30605	0.307516	0.306181	0.306952	0.307588	0.307012	0.145013	0.143774	0.143221	0.142156	0.142225	0.147058	0.159939	0.174772	0.193863	0.22188	0.249506	0.294185	0.306315	0.30888	0.309118	0.30852	0.30879	0.309729	0.309369	0.146861	0.145601	0.144731	0.143662	0.145483	0.149665	0.162696	0.17935	0.20036	0.22697	0.254936
1170	0.146606	0.145811	0.145187	0.144376	0.147622	0.153259	0.173992	0.195021	0.21768	0.265198	0.301085	0.308242	0.309247	0.30837	0.309854	0.308466	0.309306	0.30988	0.309355	0.14622	0.145089	0.144475	0.143454	0.143549	0.148439	0.161506	0.176489	0.195726	0.223952	0.25175	0.296508	0.308594	0.311169	0.311454	0.310822	0.311141	0.312053	0.311685	0.148104	0.146912	0.146025	0.144952	0.146815	0.151109	0.164298	0.181063	0.202302	0.229106	0.257203
1180	0.147952	0.147137	0.146516	0.145732	0.149012	0.154703	0.175636	0.196888	0.219768	0.267477	0.303398	0.310529	0.311535	0.310676	0.312133	0.310812	0.311576	0.312134	0.311628	0.147553	0.146395	0.145802	0.1448	0.144903	0.149836	0.163041	0.17821	0.197651	0.226045	0.253996	0.298829	0.310871	0.313464	0.31374	0.313129	0.313441	0.31436	0.313955	0.149459	0.148234	0.147354	0.146322	0.148193	0.152531	0.165869	0.18285	0.204269	0.231177	0.259494
1190	0.149278	0.148462	0.14787	0.147058	0.150411	0.156131	0.177336	0.198763	0.221803	0.269748	0.30566	0.312782	0.313794	0.312924	0.31443	0.313039	0.313866	0.314438	0.313852	0.148852	0.147702	0.147129	0.146114	0.146241	0.15122	0.164555	0.179947	0.199523	0.228079	0.256231	0.301096	0.313165	0.315719	0.316031	0.31534	0.315699	0.316634	0.316263	0.150746	0.14959	0.148707	0.147672	0.149576	0.153925	0.167453	0.184592	0.206223	0.233307	0.261712
1200	0.150629	0.149846	0.14924	0.14843	0.151805	0.157634	0.179028	0.200621	0.223808	0.271979	0.307803	0.315004	0.316014	0.31511	0.316655	0.315279	0.31606	0.316672	0.316121	0.150188	0.149065	0.148502	0.14748	0.147612	0.152636	0.166165	0.181636	0.201412	0.230171	0.258355	0.303296	0.315385	0.317977	0.318267	0.317624	0.31788	0.318871	0.318499	0.15214	0.150986	0.150098	0.149045	0.151001	0.155406	0.169095	0.186369	0.208135	0.235398	0.263913
1210	0.152045	0.151286	0.150659	0.149836	0.153229	0.159127	0.180715	0.202516	0.225823	0.274191	0.310083	0.31719	0.318252	0.317367	0.318837	0.317541	0.318313	0.318882	0.318317	0.151634	0.150481	0.149913	0.148855	0.148989	0.15407	0.167776	0.18339	0.203322	0.2322	0.260611	0.305576	0.317615	0.320237	0.320441	0.319877	0.320156	0.321087	0.320719	0.153579	0.152422	0.151536	0.150428	0.152377	0.156897	0.170692	0.188157	0.210106	0.237472	0.266229
1220	0.153505	0.152722	0.15212	0.151238	0.154671	0.160636	0.182411	0.20436	0.227897	0.276407	0.312249	0.319376	0.320443	0.31953	0.321037	0.319632	0.320499	0.321029	0.320486	0.153024	0.151901	0.15135	0.150257	0.150436	0.155533	0.169375	0.185097	0.205222	0.234247	0.262831	0.307787	0.319823	0.322423	0.322645	0.321987	0.322319	0.323267	0.322905	0.155043	0.153835	0.153014	0.151879	0.153856	0.158356	0.172339	0.189938	0.212088	0.239587	0.268427
1230	0.154946	0.154124	0.153507	0.152634	0.156098	0.162098	0.184111	0.206226	0.229834	0.278589	0.314378	0.321542	0.322564	0.32174	0.323182	0.321876	0.322593	0.32316	0.322634	0.15447	0.153324	0.152764	0.151623	0.151813	0.156954	0.170942	0.186832	0.207062	0.236256	0.264982	0.309968	0.32197	0.324627	0.32476	0.324197	0.324468	0.325361	0.325102	0.156495	0.155281	0.154402	0.153284	0.155282	0.15983	0.173947	0.191736	0.213999	0.241641	0.270617
1240	0.156371	0.155557	0.154934	0.153975	0.15751	0.163547	0.185758	0.208029	0.231823	0.280718	0.316489	0.323697	0.32471	0.323849	0.325277	0.32398	0.324739	0.325307	0.324754	0.155885	0.154733	0.154159	0.152976	0.153196	0.15839	0.172515	0.188508	0.208907	0.238238	0.267092	0.312154	0.324124	0.326762	0.326874	0.326319	0.326607	0.327536	0.327174	0.157954	0.156714	0.15583	0.154662	0.156707	0.161273	0.175534	0.193484	0.215921	0.243667	0.272775
1250	0.1578	0.156969	0.156331	0.155364	0.158898	0.165045	0.187417	0.20983	0.233728	0.282876	0.31862	0.32577	0.326799	0.325932	0.327346	0.326086	0.32679	0.327394	0.326788	0.157294	0.156158	0.155521	0.154349	0.154584	0.159827	0.174066	0.190181	0.210714	0.240281	0.269204	0.31423	0.326244	0.328891	0.328935	0.328393	0.328639	0.32963	0.329236	0.159372	0.158145	0.157218	0.156031	0.158107	0.16275	0.177109	0.195229	0.217769	0.245731	0.274922
1260	0.159129	0.158323	0.157655	0.156704	0.160262	0.166409	0.189029	0.211589	0.235626	0.284944	0.320608	0.327781	0.328785	0.327966	0.329423	0.328107	0.328805	0.329452	0.328825	0.158657	0.157469	0.15687	0.155668	0.155921	0.16117	0.175567	0.191806	0.212461	0.242175	0.27125	0.316316	0.328295	0.33095	0.331022	0.330441	0.33068	0.33173	0.331286	0.160746	0.159496	0.158592	0.15741	0.15945	0.164133	0.178655	0.196906	0.219595	0.24764	0.276989
1270	0.160412	0.159569	0.158926	0.157971	0.161516	0.16776	0.190543	0.213277	0.237424	0.286929	0.322604	0.329769	0.330763	0.329993	0.331451	0.330063	0.330748	0.33141	0.330798	0.159897	0.158759	0.158114	0.156911	0.157124	0.162461	0.176998	0.193357	0.214144	0.243995	0.273239	0.318343	0.330239	0.332973	0.333018	0.332452	0.332641	0.333682	0.333294	0.16199	0.160757	0.159849	0.158669	0.160736	0.165461	0.180098	0.198486	0.221327	0.249529	0.278965
1280	0.161519	0.160686	0.160029	0.159119	0.162689	0.168944	0.192008	0.214836	0.239129	0.288884	0.324497	0.331688	0.33264	0.331932	0.333338	0.332022	0.33269	0.333357	0.332708	0.160991	0.159822	0.159182	0.157992	0.15823	0.163625	0.178306	0.194785	0.215703	0.245791	0.275156	0.320275	0.332181	0.334935	0.334925	0.33439	0.334551	0.335585	0.335252	0.163127	0.161909	0.160984	0.159798	0.161906	0.166609	0.181483	0.199959	0.222949	0.251344	0.280916
1290	0.162437	0.161603	0.160984	0.160055	0.163686	0.170044	0.19326	0.21619	0.240738	0.290635	0.326342	0.33353	0.334547	0.333741	0.335193	0.333869	0.334505	0.335248	0.334533	0.161881	0.160757	0.160152	0.158954	0.159194	0.164682	0.179497	0.196067	0.217166	0.247402	0.276968	0.322121	0.334008	0.336766	0.336743	0.336189	0.336402	0.337451	0.33706	0.16404	0.162855	0.161951	0.160771	0.162886	0.167691	0.182681	0.201269	0.224452	0.25297	0.282754
1300	0.163158	0.162392	0.161787	0.16087	0.164544	0.170987	0.194417	0.217562	0.242166	0.292406	0.328069	0.335321	0.336296	0.335556	0.336992	0.335716	0.336299	0.337005	0.33628	0.162575	0.161521	0.160947	0.159734	0.160039	0.165568	0.180574	0.197227	0.218457	0.248979	0.278669	0.323923	0.335757	0.338535	0.338557	0.338007	0.338174	0.339267	0.338818	0.164773	0.163623	0.162761	0.161608	0.163762	0.16865	0.183768	0.202519	0.225819	0.254583	0.284421
1310	0.163619	0.162989	0.162387	0.161487	0.165281	0.171789	0.195388	0.218737	0.243537	0.29396	0.329749	0.337037	0.337994	0.337246	0.338726	0.337417	0.338071	0.338835	0.338012	0.16304	0.162071	0.161475	0.16031	0.160687	0.166317	0.181414	0.198211	0.219626	0.250359	0.280216	0.325555	0.337434	0.340253	0.340228	0.339701	0.339851	0.34106	0.340556	0.16524	0.164133	0.163309	0.162189	0.164439	0.169385	0.184677	0.2036	0.227102	0.255981	0.286033
1320	0.163672	0.163178	0.162652	0.161816	0.165696	0.17233	0.196154	0.219733	0.244638	0.295519	0.331325	0.338586	0.339572	0.338931	0.340378	0.339091	0.33967	0.34048	0.33969	0.163043	0.162211	0.161666	0.160574	0.161072	0.166793	0.182033	0.198964	0.220536	0.251614	0.281632	0.327024	0.339008	0.341835	0.341889	0.341379	0.34141	0.34271	0.342251	0.165231	0.164289	0.163533	0.162462	0.164826	0.169858	0.185324	0.204434	0.22818	0.257315	0.287506
1330	0.163357	0.162975	0.162547	0.161846	0.165828	0.172534	0.19668	0.220458	0.245546	0.29683	0.332674	0.34006	0.341096	0.34039	0.341992	0.340704	0.341279	0.342047	0.341229	0.162686	0.161997	0.161512	0.160531	0.161151	0.166943	0.182416	0.199498	0.221277	0.252613	0.282787	0.328392	0.340554	0.343299	0.343462	0.342957	0.342962	0.344217	0.343838	0.164932	0.16407	0.163401	0.162473	0.164928	0.170038	0.185695	0.205042	0.229007	0.258367	0.288733
1340	0.162791	0.162552	0.162241	0.16166	0.165832	0.172659	0.197072	0.221088	0.246371	0.297979	0.334035	0.341455	0.342577	0.341886	0.343466	0.342237	0.342827	0.343588	0.342747	0.162069	0.161514	0.161164	0.160278	0.161086	0.166993	0.182662	0.199888	0.221871	0.253531	0.283932	0.329689	0.341971	0.344777	0.344923	0.344424	0.344454	0.345691	0.345276	0.164342	0.163643	0.163129	0.162289	0.164883	0.170097	0.185979	0.205503	0.229694	0.259281	0.289919
1350	0.162163	0.16205	0.161869	0.161395	0.165688	0.172592	0.197319	0.221501	0.247026	0.298957	0.335155	0.34277	0.343852	0.343253	0.344739	0.343537	0.344271	0.344981	0.344084	0.161379	0.160953	0.160689	0.159945	0.160836	0.166868	0.182747	0.20012	0.222358	0.254251	0.284826	0.330801	0.343113	0.346071	0.346169	0.345705	0.345819	0.347047	0.346581	0.163694	0.163122	0.162714	0.161984	0.164722	0.169971	0.186088	0.205785	0.23015	0.260009	0.290756
1360	0.161448	0.161395	0.161358	0.160969	0.165421	0.172427	0.197375	0.221722	0.247497	0.299733	0.336039	0.343808	0.344974	0.344371	0.345964	0.34477	0.345462	0.346249	0.345264	0.160579	0.160261	0.16012	0.159467	0.160468	0.166581	0.18273	0.200198	0.222621	0.254752	0.285607	0.331646	0.344112	0.347088	0.347262	0.346871	0.346994	0.348284	0.347678	0.162946	0.162462	0.162215	0.161537	0.164405	0.169741	0.186048	0.205874	0.23046	0.260562	0.291484
1370	0.159856	0.160005	0.160142	0.159908	0.164619	0.171723	0.197001	0.221611	0.247687	0.300439	0.336981	0.344901	0.346047	0.345491	0.347062	0.345871	0.346544	0.347369	0.346426	0.158914	0.158804	0.158839	0.158342	0.159568	0.165865	0.182192	0.199912	0.222572	0.255077	0.28621	0.332522	0.345091	0.348137	0.348297	0.347958	0.348084	0.349382	0.348778	0.161339	0.161058	0.160997	0.160485	0.163562	0.169023	0.185563	0.205566	0.230429	0.260961	0.292092
1380	0.154914	0.155509	0.155967	0.15611	0.161264	0.168586	0.194366	0.219294	0.245862	0.299384	0.336672	0.344915	0.346092	0.345623	0.347212	0.346048	0.346776	0.34764	0.346668	0.153841	0.154182	0.154568	0.154431	0.15608	0.162635	0.179355	0.197247	0.220365	0.253465	0.285105	0.332059	0.34495	0.348183	0.348386	0.348162	0.348275	0.34958	0.348994	0.156345	0.156504	0.156798	0.156656	0.160126	0.165821	0.182728	0.202945	0.228301	0.259356	0.290996
1390	0.144095	0.14553	0.1466	0.147404	0.153338	0.160943	0.187387	0.212875	0.240262	0.295328	0.334091	0.342979	0.344366	0.34401	0.345656	0.344519	0.345306	0.346239	0.345234	0.142846	0.144026	0.145006	0.145548	0.148001	0.154984	0.172107	0.190319	0.214122	0.248228	0.280763	0.329182	0.342864	0.346432	0.346719	0.346553	0.346747	0.348097	0.347518	0.14544	0.146417	0.147355	0.14784	0.152056	0.158098	0.175485	0.196029	0.222208	0.254262	0.286841
1400	0.129973	0.132224	0.13399	0.135578	0.14225	0.1501	0.17707	0.203077	0.231374	0.288305	0.329069	0.338898	0.340564	0.340376	0.342133	0.34112	0.341949	0.342975	0.341979	0.128508	0.130593	0.132238	0.133521	0.136758	0.144155	0.161587	0.179966	0.204546	0.239716	0.273229	0.323656	0.338523	0.342525	0.342953	0.343026	0.343301	0.344735	0.34414	0.131192	0.132962	0.134678	0.135863	0.1408	0.147142	0.16488	0.185635	0.212674	0.245775	0.279464
1410	0.118565	0.121429	0.123636	0.12583	0.132952	0.140918	0.168085	0.194496	0.223455	0.281875	0.324399	0.335156	0.337085	0.337086	0.33889	0.337969	0.338847	0.34001	0.338979	0.116996	0.119737	0.121794	0.123632	0.127398	0.135025	0.152473	0.171003	0.196046	0.231992	0.266284	0.318357	0.334348	0.338838	0.339399	0.339744	0.340073	0.341568	0.340954	0.119643	0.122049	0.124206	0.125947	0.131366	0.137866	0.155654	0.17656	0.204117	0.238008	0.272487
1420	0.112407	0.115799	0.11824	0.120969	0.128324	0.13646	0.164078	0.191099	0.220689	0.280749	0.324874	0.336466	0.338526	0.338761	0.340572	0.339771	0.340679	0.341919	0.340788	0.110672	0.113982	0.116274	0.118609	0.12268	0.130498	0.148161	0.167056	0.19256	0.229455	0.264551	0.318142	0.335091	0.340107	0.340716	0.3413	0.341688	0.343241	0.342566	0.113335	0.116329	0.118705	0.120937	0.126636	0.133266	0.151316	0.172566	0.200685	0.235482	0.270754
1430	0.108937	0.112804	0.115336	0.118605	0.126025	0.134336	0.162458	0.190221	0.22041	0.281927	0.327348	0.339679	0.341833	0.34218	0.344091	0.343265	0.344272	0.345552	0.344394	0.107092	0.110919	0.11328	0.1161	0.120314	0.128292	0.146235	0.165631	0.191599	0.229367	0.265169	0.320202	0.337828	0.343247	0.343977	0.344607	0.345071	0.346695	0.34599	0.109803	0.113317	0.115788	0.118415	0.124285	0.131075	0.14937	0.171171	0.199813	0.235464	0.27146
1440	0.106676	0.110925	0.113434	0.117132	0.124556	0.132962	0.161435	0.189727	0.22025	0.282807	0.329008	0.34184	0.344066	0.344486	0.34641	0.345664	0.346596	0.348019	0.346839	0.104745	0.108942	0.111352	0.114484	0.118766	0.126889	0.144973	0.164784	0.191022	0.229439	0.265729	0.321716	0.339755	0.345425	0.346175	0.346933	0.347309	0.349063	0.348353	0.107476	0.111433	0.113867	0.116849	0.122747	0.129657	0.148138	0.170342	0.199357	0.235658	0.272101
1450	0.105634	0.110145	0.11268	0.116646	0.124006	0.132517	0.161239	0.189987	0.220661	0.283922	0.330598	0.343657	0.345925	0.346388	0.348342	0.347552	0.348609	0.349981	0.348745	0.10364	0.108123	0.110534	0.113893	0.11823	0.126384	0.14462	0.164776	0.191169	0.230109	0.266696	0.323311	0.34156	0.347257	0.348076	0.348798	0.349312	0.351015	0.350214	0.106415	0.110692	0.11312	0.116264	0.1222	0.129154	0.147845	0.17039	0.199638	0.236397	0.273206
1460	0.105877	0.110547	0.113023	0.117182	0.124463	0.133036	0.161958	0.19101	0.221763	0.285294	0.332037	0.345256	0.34746	0.348009	0.34986	0.349179	0.350175	0.351535	0.350322	0.103859	0.108515	0.110879	0.114372	0.11867	0.12687	0.145198	0.165658	0.192129	0.23135	0.268057	0.324933	0.343149	0.348871	0.349659	0.350438	0.350892	0.352567	0.351774	0.106663	0.111116	0.113472	0.116762	0.122672	0.129668	0.148501	0.171341	0.200693	0.237715	0.274675
1470	0.10801	0.112723	0.115111	0.119331	0.126492	0.135128	0.164215	0.193489	0.224161	0.287494	0.333787	0.346782	0.348979	0.349551	0.351408	0.350743	0.351689	0.35309	0.351832	0.105936	0.110673	0.112968	0.116477	0.12065	0.128916	0.147388	0.168042	0.194512	0.233771	0.27039	0.326901	0.34489	0.350504	0.351258	0.352081	0.352422	0.354094	0.353277	0.108772	0.113327	0.115581	0.118885	0.124705	0.131742	0.150739	0.173798	0.203169	0.240208	0.277039
1480	0.111726	0.116414	0.118659	0.122842	0.1299	0.138591	0.167853	0.197209	0.227745	0.290598	0.336075	0.348746	0.350826	0.351292	0.353081	0.352421	0.353428	0.354703	0.353476	0.109676	0.114369	0.116532	0.120026	0.124048	0.132312	0.150944	0.171782	0.198206	0.237328	0.273754	0.329579	0.347013	0.352434	0.353064	0.35383	0.354214	0.355752	0.35493	0.112546	0.117078	0.119171	0.122439	0.128174	0.135232	0.154329	0.177626	0.206919	0.243795	0.280413
1490	0.116261	0.120859	0.122973	0.127047	0.133927	0.142642	0.172069	0.201379	0.231754	0.294002	0.338427	0.350644	0.352652	0.353014	0.354781	0.354021	0.355086	0.356339	0.355092	0.114197	0.118834	0.120831	0.124225	0.128067	0.136307	0.155087	0.175994	0.202374	0.241344	0.2774	0.332317	0.349197	0.354332	0.354937	0.355551	0.35595	0.357442	0.356623	0.117105	0.121585	0.123531	0.126657	0.132236	0.139327	0.158519	0.181936	0.211174	0.247769	0.284044
1500	0.12118	0.125578	0.127542	0.131403	0.138155	0.146895	0.176369	0.205639	0.235766	0.297278	0.340718	0.35241	0.354354	0.354643	0.356409	0.355557	0.356638	0.357826	0.356631	0.119105	0.123556	0.125447	0.128621	0.132291	0.140507	0.159337	0.180319	0.206583	0.24526	0.280997	0.33493	0.351247	0.356182	0.35671	0.357197	0.357594	0.359036	0.358225	0.122075	0.126379	0.128144	0.13108	0.136492	0.143577	0.162867	0.186349	0.21541	0.251709	0.287633
1510	0.12611	0.130321	0.132117	0.135728	0.142352	0.151091	0.180577	0.209745	0.239622	0.300342	0.342821	0.354091	0.355903	0.356155	0.35792	0.357045	0.358119	0.359308	0.35803	0.124092	0.128327	0.130047	0.133006	0.136475	0.144631	0.163539	0.184543	0.210665	0.248987	0.284403	0.33735	0.353146	0.357859	0.358382	0.358771	0.359175	0.360551	0.359647	0.127035	0.131182	0.132761	0.135493	0.140743	0.147779	0.167123	0.190639	0.219522	0.255407	0.291001
1520	0.130927	0.134886	0.136491	0.139858	0.146378	0.155075	0.184529	0.213581	0.243235	0.30321	0.344842	0.355551	0.357431	0.357537	0.359293	0.35838	0.359364	0.360611	0.359349	0.128964	0.132955	0.134494	0.137233	0.140487	0.148556	0.167506	0.188527	0.214455	0.252425	0.287551	0.339553	0.354939	0.359404	0.359911	0.360198	0.360471	0.361947	0.360986	0.131932	0.135818	0.137202	0.139691	0.144793	0.151788	0.171118	0.194666	0.223393	0.258843	0.294147
1530	0.135516	0.139205	0.14067	0.143722	0.150105	0.15876	0.188188	0.21705	0.246544	0.305846	0.346583	0.356951	0.358733	0.358846	0.360544	0.359603	0.360662	0.361806	0.360581	0.133592	0.137292	0.13871	0.141137	0.144225	0.152208	0.171191	0.19212	0.217966	0.255541	0.290412	0.341578	0.356491	0.360805	0.361261	0.361468	0.361791	0.363172	0.362257	0.136581	0.140178	0.141427	0.143626	0.148566	0.155521	0.174819	0.198321	0.226881	0.261936	0.296888
1540	0.139777	0.1432	0.144504	0.147267	0.153504	0.162156	0.191521	0.220236	0.249505	0.308251	0.348207	0.358328	0.360016	0.360003	0.361728	0.360733	0.361799	0.362968	0.361748	0.137905	0.141305	0.142558	0.144729	0.147648	0.155589	0.174554	0.195418	0.22111	0.258468	0.292971	0.343414	0.357955	0.362059	0.362549	0.362665	0.362966	0.36436	0.36343	0.140888	0.144179	0.145274	0.147235	0.152013	0.158939	0.178214	0.20168	0.230031	0.264746	0.299379
1550	0.143677	0.146832	0.147988	0.150498	0.156602	0.165232	0.194538	0.223106	0.252198	0.310406	0.349742	0.35959	0.361212	0.361194	0.362881	0.36189	0.362963	0.364053	0.362885	0.14184	0.144989	0.146099	0.148033	0.150782	0.158629	0.177588	0.198405	0.22398	0.261033	0.295309	0.345138	0.359331	0.363325	0.363732	0.363818	0.364161	0.365435	0.364573	0.144812	0.14788	0.148786	0.15054	0.155147	0.162053	0.181293	0.204658	0.232876	0.267259	0.301675
1560	0.147179	0.1501	0.151106	0.153391	0.159374	0.167947	0.197218	0.225623	0.254596	0.312396	0.351193	0.360714	0.362364	0.36228	0.363963	0.362942	0.36404	0.365065	0.363947	0.145398	0.148267	0.149258	0.150985	0.153582	0.161336	0.180315	0.201011	0.226544	0.263332	0.29744	0.34666	0.360633	0.364528	0.364858	0.364926	0.365244	0.366518	0.365649	0.148327	0.151142	0.151911	0.153474	0.157918	0.164763	0.184001	0.207315	0.235446	0.269554	0.303777
1570	0.150269	0.152969	0.153882	0.155917	0.161828	0.170382	0.199612	0.227906	0.256787	0.314158	0.352473	0.3618	0.363438	0.363306	0.365001	0.364053	0.365078	0.366173	0.365004	0.148568	0.151172	0.152053	0.153544	0.156021	0.163737	0.18267	0.203391	0.228813	0.265428	0.299303	0.348038	0.361778	0.365592	0.365961	0.366086	0.366266	0.367596	0.366677	0.151486	0.154034	0.154716	0.156069	0.160376	0.167196	0.18643	0.209715	0.237692	0.271578	0.30556
1580	0.152988	0.155514	0.156312	0.158136	0.163975	0.172524	0.2017	0.229941	0.25873	0.315799	0.353739	0.362965	0.364559	0.364405	0.36603	0.365008	0.366121	0.367226	0.365972	0.151339	0.15375	0.154496	0.155831	0.158194	0.165837	0.184779	0.205455	0.230836	0.267288	0.301062	0.349411	0.36292	0.366662	0.367001	0.367021	0.367312	0.368669	0.367665	0.154274	0.156592	0.157159	0.15832	0.162576	0.169335	0.188537	0.211806	0.239696	0.273422	0.307282
1590	0.155323	0.157681	0.15841	0.160058	0.16586	0.174377	0.203616	0.231718	0.260468	0.317291	0.355001	0.363975	0.365555	0.365343	0.367012	0.366004	0.367185	0.368122	0.366967	0.153701	0.155934	0.15662	0.157799	0.160065	0.167695	0.18665	0.207288	0.232625	0.268969	0.302729	0.350582	0.363988	0.367653	0.368022	0.368032	0.368337	0.369567	0.368669	0.156631	0.158789	0.159252	0.1603	0.164449	0.171195	0.190414	0.213664	0.241486	0.27506	0.30886
1600	0.157364	0.159584	0.160231	0.161731	0.167505	0.175973	0.205238	0.23335	0.262027	0.318711	0.356094	0.364934	0.36653	0.366307	0.367997	0.366968	0.368149	0.369126	0.367952	0.155761	0.157828	0.158462	0.159521	0.161719	0.169288	0.188325	0.208916	0.234199	0.270502	0.304134	0.351731	0.365045	0.368581	0.368987	0.368968	0.36927	0.370562	0.369616	0.158684	0.160669	0.161089	0.161987	0.16608	0.172795	0.19204	0.215325	0.243117	0.27657	0.310284
1610	0.159134	0.161224	0.161852	0.163225	0.168948	0.177452	0.206688	0.234778	0.263486	0.320002	0.357104	0.36587	0.367432	0.367225	0.368977	0.367845	0.369087	0.370019	0.368963	0.157549	0.159513	0.160046	0.161055	0.163158	0.170731	0.189747	0.210341	0.235635	0.271853	0.305473	0.35284	0.365982	0.369511	0.369957	0.369863	0.370206	0.371486	0.370542	0.160474	0.162329	0.162706	0.163517	0.167542	0.174297	0.193476	0.216741	0.244576	0.277907	0.311581
1620	0.160709	0.162663	0.163245	0.164575	0.170191	0.17873	0.208001	0.236115	0.264788	0.321261	0.35811	0.366779	0.368315	0.368196	0.36992	0.368779	0.37005	0.370965	0.369864	0.159147	0.160986	0.161478	0.162379	0.164464	0.171968	0.191035	0.211653	0.236927	0.273177	0.306678	0.35389	0.366849	0.3705	0.370884	0.370787	0.371153	0.372356	0.371433	0.162055	0.163791	0.164124	0.164871	0.168787	0.175561	0.194831	0.218088	0.245872	0.279272	0.312841
1630	0.162101	0.16396	0.164464	0.165716	0.171352	0.179889	0.209182	0.237309	0.266012	0.322439	0.359095	0.367829	0.369246	0.369171	0.370802	0.369709	0.370844	0.371827	0.370698	0.160516	0.162316	0.16273	0.163526	0.165597	0.173108	0.192191	0.212832	0.238155	0.27443	0.307866	0.35491	0.367811	0.371393	0.37184	0.371714	0.371929	0.373264	0.372321	0.163472	0.165071	0.165392	0.166042	0.169977	0.176708	0.195984	0.219313	0.247104	0.280456	0.313965
1640	0.163323	0.165124	0.165592	0.16674	0.172382	0.180939	0.210285	0.238436	0.267236	0.323556	0.360062	0.368706	0.370168	0.370058	0.371699	0.370673	0.371757	0.372819	0.371635	0.161802	0.163468	0.163865	0.164574	0.166608	0.174162	0.193265	0.213928	0.239301	0.275518	0.309019	0.355837	0.36875	0.372279	0.372655	0.372642	0.372854	0.374245	0.373241	0.164704	0.166271	0.166486	0.167105	0.171037	0.177705	0.197063	0.220408	0.248275	0.28162	0.315096
1650	0.16438	0.166139	0.166595	0.16765	0.173305	0.181861	0.211285	0.23948	0.268208	0.324561	0.360969	0.369687	0.371063	0.370912	0.372527	0.371516	0.372664	0.373644	0.372458	0.162843	0.164496	0.16483	0.165513	0.167535	0.175076	0.194221	0.214902	0.240287	0.276577	0.310092	0.356854	0.369632	0.373139	0.373438	0.37352	0.373761	0.375069	0.374016	0.165765	0.167276	0.167511	0.168025	0.171948	0.178638	0.198015	0.221426	0.249268	0.282662	0.316209
1660	0.165272	0.166986	0.167412	0.168448	0.174063	0.182691	0.212158	0.240363	0.269143	0.325472	0.361853	0.370443	0.371866	0.371752	0.373405	0.372288	0.373497	0.374364	0.37332	0.163741	0.16536	0.165674	0.166269	0.168296	0.175836	0.195068	0.215775	0.24111	0.277512	0.311022	0.357615	0.370447	0.3739	0.374364	0.374224	0.374528	0.375815	0.374899	0.166678	0.168122	0.168318	0.168834	0.172711	0.179469	0.198901	0.222274	0.250145	0.28358	0.317179
1670	0.166045	0.167677	0.168084	0.16907	0.174735	0.183377	0.21286	0.241159	0.26997	0.326354	0.362562	0.371157	0.372621	0.372463	0.374174	0.373057	0.374255	0.375148	0.374035	0.164502	0.166039	0.166332	0.166907	0.168896	0.176523	0.195789	0.21646	0.241938	0.278382	0.311876	0.358398	0.371188	0.374619	0.375078	0.374968	0.375312	0.37658	0.375617	0.167411	0.168806	0.168996	0.169458	0.173374	0.180137	0.199619	0.223009	0.250935	0.284461	0.318039
1680	0.166648	0.168224	0.168683	0.169629	0.175304	0.183891	0.213524	0.241907	0.270816	0.327184	0.363298	0.371961	0.373368	0.373297	0.37494	0.373833	0.375014	0.375889	0.374818	0.16512	0.166626	0.166918	0.167491	0.169482	0.177055	0.196412	0.217142	0.242681	0.279127	0.312688	0.359194	0.371827	0.37541	0.375831	0.375772	0.376045	0.377372	0.376381	0.167999	0.169374	0.169583	0.170024	0.173934	0.180686	0.200252	0.223715	0.251686	0.285251	0.318895
1690	0.167057	0.168624	0.16909	0.170039	0.175709	0.184387	0.214077	0.242518	0.271498	0.327989	0.364087	0.372714	0.374165	0.374049	0.37571	0.374653	0.375846	0.376741	0.375674	0.165574	0.167028	0.167326	0.167845	0.169883	0.177497	0.196942	0.217731	0.243295	0.279869	0.313516	0.359885	0.372618	0.37613	0.376595	0.376557	0.376852	0.378175	0.377204	0.168458	0.169766	0.170005	0.170444	0.174366	0.181146	0.20077	0.224296	0.252329	0.286032	0.319729
1700	0.167317	0.168865	0.169284	0.170231	0.176023	0.184729	0.214562	0.243064	0.272086	0.328744	0.364749	0.373538	0.375003	0.374787	0.376409	0.375407	0.376638	0.377513	0.376395	0.165799	0.167255	0.167546	0.168072	0.170159	0.177791	0.197349	0.218177	0.243804	0.280532	0.314215	0.360616	0.373464	0.376855	0.377196	0.377265	0.37761	0.378921	0.377902	0.168694	0.16998	0.170207	0.170639	0.174649	0.181445	0.201211	0.224739	0.252835	0.286692	0.320345
1710	0.167249	0.16882	0.169299	0.170276	0.17607	0.184832	0.214786	0.243378	0.272502	0.329321	0.365395	0.374044	0.375557	0.375347	0.377032	0.376088	0.377261	0.378068	0.377042	0.165752	0.167196	0.167544	0.168108	0.170232	0.177852	0.197514	0.218392	0.244105	0.280969	0.314721	0.361138	0.373956	0.377377	0.377719	0.377913	0.378171	0.379446	0.378516	0.168605	0.169954	0.170234	0.17066	0.174668	0.181512	0.201384	0.22491	0.253211	0.28719	0.320877
1720	0.166794	0.168474	0.168923	0.169998	0.175846	0.184642	0.214732	0.243416	0.272668	0.329533	0.365748	0.374477	0.375881	0.375738	0.377512	0.376422	0.377655	0.378436	0.377536	0.165282	0.166859	0.167179	0.167793	0.169982	0.177656	0.197408	0.218375	0.244172	0.281131	0.315041	0.361462	0.374183	0.377753	0.378259	0.378276	0.378578	0.379787	0.37897	0.168143	0.169526	0.169877	0.17035	0.174445	0.181283	0.201266	0.224879	0.253221	0.287366	0.32119
1730	0.165952	0.167635	0.168217	0.169326	0.175325	0.184151	0.214364	0.243145	0.272474	0.329582	0.365837	0.374619	0.376067	0.375938	0.377689	0.37666	0.377787	0.378661	0.377703	0.164371	0.166019	0.166447	0.16712	0.169382	0.177161	0.196928	0.218	0.243901	0.281017	0.31495	0.36148	0.374314	0.377858	0.378442	0.378474	0.378775	0.379989	0.37909	0.167236	0.168705	0.169106	0.169617	0.173875	0.180782	0.200821	0.224505	0.252959	0.287269	0.321137
1740	0.164608	0.166429	0.167108	0.168286	0.174402	0.183327	0.213627	0.242523	0.272087	0.329401	0.365666	0.374701	0.376149	0.376092	0.377751	0.376795	0.37793	0.37882	0.377868	0.162999	0.164798	0.165276	0.166054	0.168439	0.17626	0.196165	0.21725	0.243362	0.280639	0.314656	0.361378	0.374282	0.377925	0.378429	0.378516	0.378807	0.380105	0.379248	0.165898	0.167463	0.167966	0.168615	0.172935	0.179937	0.200023	0.223773	0.252442	0.286884	0.320844
1750	0.162933	0.164891	0.165699	0.166953	0.173179	0.182203	0.212736	0.241698	0.271455	0.329049	0.365614	0.374596	0.376157	0.376097	0.377814	0.376847	0.378026	0.378914	0.377864	0.161324	0.163218	0.163854	0.164681	0.167176	0.175121	0.195098	0.216347	0.242619	0.280036	0.314333	0.361059	0.37413	0.377872	0.378454	0.378536	0.378803	0.38018	0.379244	0.164179	0.165881	0.166482	0.167255	0.171706	0.178746	0.199003	0.222815	0.251719	0.286314	0.320504
1760	0.161132	0.163144	0.164075	0.165513	0.171866	0.180958	0.211662	0.240841	0.270758	0.328798	0.365595	0.374691	0.376275	0.376303	0.377846	0.376991	0.378167	0.379049	0.378102	0.159501	0.161449	0.162229	0.163208	0.165889	0.173893	0.194001	0.21534	0.241718	0.279463	0.313873	0.360938	0.374136	0.377986	0.378399	0.378637	0.378953	0.38028	0.379343	0.162334	0.164147	0.164909	0.165732	0.170387	0.177494	0.197886	0.221817	0.250801	0.285813	0.320079
1770	0.159522	0.16171	0.162716	0.164296	0.170794	0.179905	0.210862	0.240165	0.270248	0.328549	0.365618	0.374881	0.376457	0.376489	0.378102	0.37733	0.378461	0.379369	0.378367	0.15786	0.160004	0.160863	0.161955	0.164757	0.172836	0.19307	0.2145	0.241037	0.279	0.313534	0.360856	0.374226	0.377998	0.37852	0.37884	0.379169	0.380478	0.379629	0.16073	0.162669	0.163504	0.164481	0.169293	0.176347	0.196961	0.220892	0.25017	0.285345	0.319765
1780	0.158583	0.160814	0.161974	0.163562	0.170138	0.179344	0.210371	0.239872	0.270076	0.328608	0.365838	0.375178	0.376857	0.376824	0.37846	0.377665	0.378818	0.37976	0.378733	0.156949	0.159071	0.160045	0.161192	0.16408	0.172236	0.192568	0.21406	0.240679	0.278794	0.3135	0.360908	0.37441	0.378242	0.378853	0.379086	0.379498	0.380802	0.379951	0.159767	0.161738	0.162759	0.163678	0.168599	0.175773	0.196427	0.220484	0.249817	0.285125	0.319674
1790	0.158443	0.160678	0.161806	0.163449	0.170102	0.179334	0.210469	0.239892	0.270336	0.328981	0.366252	0.37565	0.377315	0.377374	0.379046	0.378204	0.379312	0.380258	0.37931	0.156732	0.158896	0.159884	0.161052	0.163953	0.172151	0.192528	0.214025	0.240789	0.279016	0.313765	0.361126	0.374754	0.378656	0.379275	0.379535	0.379915	0.381287	0.380433	0.159549	0.161479	0.162511	0.163535	0.168496	0.17566	0.196432	0.220475	0.249875	0.285261	0.319905
1800	0.158765	0.160972	0.162162	0.1637	0.170413	0.179752	0.210887	0.240421	0.270833	0.329539	0.366718	0.376267	0.377846	0.377913	0.37953	0.378707	0.379936	0.380881	0.379871	0.157079	0.159234	0.160224	0.161355	0.164254	0.17252	0.192959	0.214492	0.241323	0.279458	0.314182	0.361629	0.375169	0.379081	0.379677	0.380042	0.380437	0.381837	0.380899	0.159851	0.161775	0.162838	0.163791	0.168796	0.176045	0.196787	0.220859	0.250374	0.285719	0.320343
1810	0.159188	0.161417	0.16253	0.164121	0.170895	0.180179	0.211419	0.24091	0.271412	0.330065	0.36728	0.376797	0.378454	0.378534	0.380105	0.379295	0.380564	0.381405	0.380508	0.157564	0.159637	0.160678	0.161741	0.164728	0.17292	0.193424	0.214989	0.241848	0.27997	0.314751	0.362113	0.375672	0.379644	0.38024	0.380614	0.38102	0.382297	0.381428	0.160351	0.162155	0.163287	0.164211	0.169264	0.176469	0.197311	0.221339	0.250874	0.286257	0.320916
1820	0.159465	0.161566	0.162757	0.164318	0.171128	0.180419	0.211759	0.241235	0.271842	0.3305	0.367767	0.377318	0.378905	0.379132	0.38063	0.379837	0.381117	0.381988	0.38098	0.15779	0.159783	0.16084	0.161985	0.164953	0.173125	0.193767	0.215329	0.242207	0.280394	0.315253	0.362577	0.376085	0.380171	0.380677	0.381068	0.38154	0.382853	0.381929	0.160566	0.162391	0.163475	0.164432	0.169503	0.176685	0.197619	0.221699	0.251218	0.286735	0.321376
1830	0.159339	0.161374	0.162671	0.164194	0.171076	0.180323	0.211753	0.24132	0.271939	0.330837	0.368171	0.377658	0.379242	0.379581	0.381036	0.380193	0.381479	0.382393	0.381335	0.157651	0.15968	0.160785	0.161834	0.164943	0.173004	0.193766	0.215293	0.242355	0.280595	0.315483	0.362955	0.376377	0.380585	0.381056	0.381425	0.381936	0.383309	0.382281	0.160431	0.162176	0.163314	0.164294	0.169413	0.176616	0.197614	0.221764	0.25129	0.286972	0.32168
1840	0.158095	0.160314	0.16159	0.163167	0.170105	0.179503	0.210845	0.240791	0.271644	0.330896	0.368391	0.377868	0.37941	0.379742	0.381587	0.380579	0.381695	0.382891	0.381752	0.156247	0.158615	0.159725	0.160788	0.164092	0.172206	0.193137	0.214645	0.241785	0.28036	0.315273	0.362701	0.376564	0.380786	0.381388	0.381781	0.382447	0.384004	0.382486	0.159134	0.160875	0.162056	0.163287	0.168425	0.175869	0.196823	0.221147	0.25098	0.286868	0.321467
1850	0.154755	0.156978	0.158488	0.160283	0.1674	0.177032	0.208822	0.238869	0.270049	0.330065	0.368091	0.377823	0.379525	0.380278	0.381738	0.381172	0.382263	0.383306	0.38205	0.152888	0.155254	0.156435	0.157907	0.16141	0.169775	0.191001	0.21269	0.239952	0.278864	0.314468	0.362395	0.376607	0.381289	0.381614	0.382092	0.383082	0.384235	0.382687	0.155798	0.157567	0.158903	0.160477	0.165777	0.173387	0.194634	0.219205	0.249192	0.285466	0.320658
1860	0.146632	0.149511	0.151317	0.153703	0.161356	0.171022	0.203362	0.233812	0.26576	0.327285	0.366932	0.377179	0.379275	0.379599	0.381504	0.380685	0.381964	0.382936	0.381718	0.144728	0.147785	0.149297	0.151193	0.155295	0.163847	0.185201	0.207185	0.235112	0.274929	0.311479	0.360819	0.376087	0.380684	0.381158	0.381827	0.382626	0.383968	0.382526	0.147847	0.150151	0.151934	0.153738	0.15965	0.167404	0.188955	0.213809	0.244546	0.281782	0.317935
1870	0.131469	0.134886	0.137518	0.140415	0.148935	0.158599	0.191362	0.222496	0.255778	0.320127	0.362912	0.374713	0.377043	0.377677	0.379621	0.379163	0.380104	0.381281	0.379961	0.129485	0.133023	0.13533	0.137756	0.142683	0.151416	0.17316	0.195193	0.224186	0.265684	0.303865	0.356307	0.373511	0.37859	0.379008	0.380055	0.380932	0.38237	0.380797	0.132588	0.135474	0.138039	0.140297	0.146993	0.155034	0.176889	0.20191	0.233917	0.272746	0.310763
1880	0.10786	0.112086	0.115152	0.11876	0.12791	0.137777	0.17041	0.202043	0.237087	0.306034	0.355114	0.368953	0.372218	0.373312	0.375376	0.375005	0.376373	0.37755	0.376479	0.106016	0.110101	0.113106	0.116105	0.121789	0.13116	0.152144	0.174147	0.204409	0.247745	0.288838	0.347107	0.367557	0.373881	0.37469	0.376044	0.377234	0.378613	0.377291	0.108821	0.112606	0.115623	0.118636	0.126118	0.134147	0.155885	0.180676	0.214222	0.255371	0.296626
1890	0.0812675	0.0855489	0.0887723	0.0926697	0.101902	0.111071	0.141608	0.172602	0.208494	0.282001	0.339154	0.357349	0.361417	0.363447	0.365623	0.365581	0.367229	0.369035	0.367593	0.0796207	0.08381	0.0869	0.0901816	0.0962672	0.104996	0.124342	0.144979	0.175286	0.22002	0.263419	0.329454	0.354715	0.363021	0.364443	0.366397	0.367916	0.369708	0.368363	0.082185	0.086	0.089276	0.0925911	0.100109	0.107789	0.127678	0.151081	0.184929	0.227913	0.272094
1900	0.06197	0.0657841	0.0688383	0.0724508	0.0808	0.0888669	0.115951	0.144878	0.179816	0.254546	0.317373	0.339386	0.34448	0.347321	0.350216	0.350716	0.352456	0.354829	0.353086	0.060625	0.0642279	0.06712	0.0703477	0.07588	0.0837064	0.100506	0.119091	0.14751	0.191077	0.234692	0.305329	0.33468	0.34555	0.347506	0.350789	0.352643	0.355045	0.353425	0.0626629	0.0661651	0.0690415	0.07219	0.0789245	0.08571	0.103196	0.124173	0.156249	0.19857	0.243022
1910	0.0525593	0.056076	0.0588986	0.0625091	0.0697983	0.0771518	0.101813	0.128997	0.16262	0.236526	0.301538	0.326123	0.331736	0.335739	0.338587	0.339672	0.341546	0.344344	0.342301	0.0514189	0.0547078	0.0572686	0.06051	0.0652563	0.0722349	0.08755	0.104603	0.131298	0.173131	0.216006	0.2874	0.318835	0.331285	0.333841	0.338303	0.340301	0.343184	0.341423	0.05319	0.0563748	0.059	0.06199	0.06816	0.07415	0.0897736	0.109124	0.139395	0.17995	0.223571
1920	0.04871	0.0521031	0.05464	0.0583443	0.0652	0.07221	0.095952	0.122775	0.155652	0.230217	0.296386	0.323301	0.329342	0.333734	0.336776	0.337972	0.339954	0.343058	0.341013	0.04763	0.05075	0.0531954	0.0563882	0.06095	0.0677	0.08197	0.0988324	0.12473	0.166118	0.208646	0.281268	0.314037	0.327313	0.330456	0.335255	0.337489	0.340482	0.338903	0.0493939	0.05246	0.0548872	0.0578903	0.0636379	0.0693968	0.0841893	0.103086	0.132426	0.172575	0.215804
1930	0.0472407	0.0507769	0.0531418	0.0570879	0.063835	0.07064	0.09411	0.121234	0.153995	0.229265	0.2967	0.324602	0.330844	0.335516	0.338512	0.340065	0.341936	0.344969	0.343029	0.0461639	0.0497147	0.05178	0.0551	0.0595652	0.0661767	0.0802257	0.0971697	0.122771	0.164551	0.207054	0.280582	0.314273	0.328208	0.331391	0.336458	0.338825	0.342088	0.340375	0.04774	0.05108	0.0533308	0.0566	0.0621803	0.0678253	0.0823779	0.101311	0.130541	0.171053	0.21406
1940	0.04759	0.05115	0.0535765	0.0577461	0.06431	0.0712659	0.09502	0.122774	0.155637	0.231633	0.298924	0.327323	0.333527	0.338273	0.341242	0.342682	0.344399	0.347793	0.345506	0.04639	0.04998	0.0522744	0.055641	0.0600547	0.0666918	0.0809932	0.0983	0.123997	0.166083	0.208731	0.282598	0.316173	0.33051	0.333638	0.33883	0.341025	0.344319	0.342459	0.04798	0.0515618	0.0537843	0.05704	0.06264	0.0682914	0.0831219	0.102565	0.131685	0.172353	0.215568
1950	0.0490626	0.0530199	0.05551	0.0598033	0.06648	0.0736566	0.09813	0.12645	0.159908	0.236167	0.303065	0.331274	0.337134	0.341711	0.344681	0.346154	0.348105	0.350961	0.348843	0.0479285	0.05173	0.0540034	0.0575295	0.0621001	0.06886	0.0835595	0.101429	0.127581	0.170347	0.213043	0.286443	0.319391	0.333435	0.336737	0.341913	0.344008	0.347111	0.345492	0.0495992	0.053402	0.05559	0.05903	0.0647058	0.0705458	0.0856796	0.105748	0.135331	0.176525	0.219533
1960	0.0516649	0.055883	0.0582519	0.0628666	0.06964	0.0771533	0.10255	0.131889	0.165512	0.242239	0.308526	0.335762	0.341424	0.346027	0.348747	0.350062	0.351993	0.355008	0.35266	0.0503784	0.05442	0.05681	0.0606122	0.0652543	0.0721235	0.0874493	0.106143	0.132819	0.176103	0.219089	0.291311	0.323978	0.33772	0.340525	0.34559	0.347844	0.351184	0.349083	0.0522631	0.0562252	0.0584469	0.06218	0.0679184	0.0739874	0.0897539	0.110553	0.140724	0.182295	0.225434
1970	0.0549315	0.059234	0.0617922	0.06657	0.073516	0.0814119	0.10776	0.13802	0.172135	0.249104	0.313824	0.34021	0.345596	0.34997	0.352645	0.353973	0.35566	0.358563	0.356449	0.0534629	0.0578313	0.06017	0.06412	0.069	0.07627	0.09231	0.111685	0.138985	0.182799	0.22584	0.297438	0.328834	0.342237	0.344859	0.349856	0.351531	0.354676	0.352987	0.0554395	0.0596678	0.0620433	0.0657694	0.07181	0.0780934	0.0946362	0.116275	0.147027	0.189227	0.232298
1980	0.05857	0.0632476	0.0658988	0.0709524	0.078163	0.0862543	0.113601	0.144774	0.179263	0.256368	0.31979	0.345124	0.350389	0.354185	0.356856	0.357967	0.359536	0.362429	0.360348	0.05706	0.0617121	0.0641487	0.0682905	0.07319	0.0808772	0.0976361	0.117739	0.14575	0.190286	0.233335	0.304257	0.334527	0.346957	0.349529	0.353864	0.355729	0.358701	0.356978	0.059105	0.0636137	0.0659772	0.0700353	0.0762837	0.0828454	0.100078	0.122684	0.154086	0.1967	0.24013
1990	0.0627	0.0675475	0.0703318	0.07554	0.0829714	0.09132	0.119911	0.151711	0.186674	0.263858	0.325877	0.350143	0.355253	0.358618	0.361114	0.362289	0.363729	0.366251	0.364296	0.0610616	0.06593	0.068504	0.0727738	0.0777925	0.08588	0.10327	0.124258	0.152823	0.198018	0.241317	0.311351	0.340604	0.35215	0.354334	0.358589	0.360166	0.363085	0.361398	0.06327	0.0680185	0.0705338	0.0747388	0.0810824	0.0878969	0.105902	0.129391	0.161479	0.204818	0.248248
2000	0.0671665	0.07226	0.07497	0.08032	0.08793	0.0968	0.126279	0.158934	0.19429	0.271322	0.331904	0.355228	0.359768	0.363333	0.365448	0.366462	0.367993	0.370393	0.368771	0.0653685	0.0704831	0.0730459	0.0775938	0.0826864	0.09101	0.109135	0.13095	0.160066	0.205671	0.249327	0.318425	0.346388	0.357696	0.359688	0.363349	0.365063	0.36774	0.36627	0.06763	0.0726336	0.07513	0.0795451	0.0861041	0.0932836	0.112231	0.136132	0.168956	0.212981	0.256553
2010	0.0718798	0.0770816	0.079694	0.0853384	0.0931281	0.102279	0.132772	0.166022	0.201539	0.278436	0.337809	0.360206	0.364419	0.367792	0.369908	0.37069	0.372129	0.374453	0.372588	0.0698154	0.0751203	0.0777592	0.08237	0.08766	0.096229	0.115161	0.137541	0.167076	0.213402	0.257022	0.325392	0.352388	0.363117	0.364953	0.368299	0.369887	0.372553	0.370804	0.0722085	0.0775256	0.08	0.08451	0.09112	0.0986062	0.118157	0.14301	0.176448	0.220667	0.264575
2020	0.07648	0.0819214	0.08459	0.09037	0.0982897	0.10775	0.139005	0.172888	0.208699	0.285267	0.343311	0.364286	0.368785	0.371713	0.373773	0.374355	0.375814	0.378007	0.376247	0.0744517	0.08002	0.0826745	0.0873483	0.0925539	0.101364	0.121034	0.143998	0.17391	0.220757	0.264201	0.331529	0.358074	0.368029	0.369548	0.372704	0.374201	0.376644	0.374922	0.0769825	0.0823761	0.0850386	0.0894731	0.0964	0.104089	0.124305	0.14976	0.183564	0.228135	0.272079
2030	0.0811887	0.08686	0.0895589	0.0954641	0.10352	0.113211	0.145141	0.179368	0.215492	0.291584	0.34831	0.368605	0.372659	0.375396	0.377553	0.377909	0.379298	0.381223	0.37962	0.0791004	0.08485	0.0875048	0.0922763	0.09761	0.106696	0.126703	0.15025	0.180649	0.22739	0.271151	0.337439	0.362884	0.372613	0.373946	0.376665	0.378152	0.3805	0.378907	0.0817272	0.0873034	0.0900347	0.0944784	0.101579	0.109367	0.130324	0.156242	0.19042	0.235152	0.279036
2040	0.0860808	0.0917011	0.09457	0.100365	0.108603	0.118422	0.151034	0.185592	0.22168	0.29698	0.352395	0.37198	0.375873	0.378279	0.380591	0.380711	0.381988	0.38386	0.382329	0.08377	0.0897947	0.0923481	0.0972256	0.10249	0.111796	0.132462	0.156214	0.186871	0.233626	0.277072	0.34242	0.366967	0.376117	0.377503	0.37991	0.381383	0.383209	0.381953	0.0866209	0.0922499	0.09495	0.0994713	0.106553	0.114719	0.135951	0.162384	0.196914	0.241432	0.285121
2050	0.09092	0.09646	0.0994767	0.105219	0.113386	0.123608	0.156825	0.191267	0.227536	0.302146	0.355836	0.374783	0.378475	0.380787	0.38296	0.383118	0.384209	0.386286	0.384714	0.0885852	0.09454	0.0972208	0.101925	0.107356	0.116746	0.137735	0.161712	0.192699	0.239432	0.282486	0.34669	0.370322	0.379174	0.380275	0.382564	0.38391	0.385991	0.384525	0.0915384	0.0971693	0.0998331	0.104311	0.111538	0.119758	0.141398	0.16815	0.20283	0.247224	0.290413
2060	0.09567	0.10129	0.104239	0.109807	0.118201	0.128516	0.162049	0.196829	0.232987	0.306896	0.359476	0.377161	0.380778	0.382891	0.385031	0.385137	0.386447	0.388057	0.386682	0.09327	0.0992382	0.101945	0.106694	0.112086	0.121604	0.142907	0.167198	0.198181	0.244746	0.28767	0.350356	0.373135	0.381547	0.382649	0.384872	0.385988	0.387979	0.38655	0.09632	0.102066	0.104682	0.109106	0.116194	0.124644	0.146713	0.17359	0.208361	0.252622	0.295646
2070	0.10048	0.10611	0.108935	0.114528	0.122978	0.133384	0.167396	0.202201	0.238256	0.310959	0.362359	0.379214	0.383165	0.384607	0.387066	0.386712	0.388124	0.389748	0.38835	0.0981448	0.103995	0.106614	0.111251	0.11669	0.126269	0.147946	0.172531	0.20344	0.249662	0.29226	0.353564	0.375879	0.383395	0.384754	0.386664	0.387975	0.389871	0.388285	0.101162	0.106812	0.109323	0.113779	0.120967	0.129377	0.151858	0.178917	0.213705	0.257485	0.30001
2080	0.105256	0.110865	0.113602	0.11912	0.127457	0.138081	0.172462	0.207278	0.243117	0.315296	0.365233	0.381492	0.385215	0.386743	0.388944	0.38873	0.389608	0.391375	0.389919	0.102827	0.108701	0.111334	0.115839	0.121255	0.130881	0.152804	0.177426	0.208425	0.254452	0.296813	0.356842	0.37849	0.385697	0.386922	0.388683	0.389735	0.3916	0.39019	0.106124	0.111506	0.114046	0.118345	0.125632	0.134081	0.15673	0.183943	0.218618	0.262305	0.304364
2090	0.110026	0.11539	0.118195	0.123577	0.132019	0.14244	0.17713	0.211953	0.247753	0.319187	0.367908	0.383519	0.386868	0.388283	0.390531	0.389976	0.391382	0.392653	0.391464	0.107501	0.113149	0.11584	0.120274	0.125615	0.135287	0.157457	0.182107	0.213151	0.258804	0.30071	0.359539	0.380647	0.387723	0.38852	0.389931	0.391345	0.39299	0.391599	0.110634	0.11624	0.118593	0.122841	0.129984	0.138667	0.161422	0.188795	0.22339	0.266543	0.308287
2100	0.114578	0.119825	0.122517	0.12767	0.136224	0.146629	0.181575	0.216247	0.251775	0.322507	0.370215	0.385292	0.388325	0.389655	0.392	0.39155	0.392832	0.394069	0.392917	0.112167	0.117615	0.120265	0.124389	0.129828	0.139387	0.161821	0.186472	0.217456	0.262928	0.304563	0.362168	0.382361	0.389187	0.390133	0.391624	0.392826	0.394254	0.393207	0.115316	0.120514	0.12301	0.126999	0.134352	0.142755	0.165891	0.193185	0.227635	0.270583	0.311929
2110	0.118875	0.124031	0.126687	0.131637	0.140274	0.150889	0.185845	0.220549	0.256059	0.325935	0.372536	0.38697	0.389998	0.391451	0.393541	0.393186	0.394046	0.395533	0.394394	0.116522	0.121899	0.124427	0.128513	0.133619	0.143393	0.165959	0.190903	0.22168	0.266901	0.308026	0.364769	0.384345	0.39107	0.391869	0.393128	0.394188	0.395919	0.394685	0.119674	0.124792	0.127252	0.131165	0.138364	0.146899	0.169987	0.197476	0.231939	0.27437	0.315254
2120	0.123119	0.128204	0.130901	0.135645	0.144224	0.154881	0.190038	0.224513	0.260041	0.329478	0.375371	0.389339	0.392514	0.393783	0.395673	0.395205	0.39622	0.397336	0.396669	0.12077	0.125961	0.128477	0.132516	0.137592	0.147432	0.170093	0.194946	0.225832	0.270827	0.311768	0.367603	0.386661	0.393323	0.393891	0.395151	0.396337	0.397598	0.396861	0.124085	0.128928	0.131166	0.135152	0.142284	0.150851	0.174097	0.20166	0.235973	0.278135	0.318766
2130	0.126989	0.131795	0.134483	0.138995	0.147659	0.158377	0.193569	0.228176	0.263578	0.332337	0.377456	0.39107	0.39429	0.395232	0.397268	0.397058	0.397529	0.399098	0.398152	0.124618	0.129716	0.132172	0.135918	0.140994	0.150834	0.173599	0.19842	0.229413	0.274111	0.31474	0.369794	0.388864	0.394914	0.395578	0.397041	0.397523	0.399457	0.398367	0.127908	0.132513	0.134861	0.138545	0.145873	0.1544	0.177751	0.205213	0.239453	0.281292	0.321624
2140	0.129864	0.134869	0.137334	0.141677	0.150397	0.161114	0.196199	0.230422	0.265652	0.333869	0.378196	0.391498	0.394717	0.395602	0.397627	0.39712	0.39803	0.399413	0.398281	0.12769	0.132739	0.135036	0.138577	0.143663	0.153373	0.176309	0.200933	0.231689	0.276092	0.31649	0.370783	0.389379	0.395278	0.396096	0.397084	0.397962	0.399635	0.398355	0.130901	0.13564	0.137806	0.14139	0.148329	0.15714	0.180317	0.207613	0.241761	0.283286	0.323381
2150	0.132245	0.136908	0.139236	0.143396	0.151872	0.162634	0.197581	0.231598	0.266696	0.33384	0.377575	0.390509	0.393253	0.394007	0.396143	0.395413	0.396328	0.397679	0.396854	0.129804	0.134692	0.136921	0.140131	0.145285	0.155011	0.177781	0.202308	0.232755	0.276639	0.316876	0.36998	0.38823	0.393862	0.394402	0.395371	0.396408	0.397859	0.396917	0.133066	0.137599	0.139653	0.143185	0.150065	0.15868	0.181888	0.20896	0.242992	0.283807	0.323598
2160	0.133546	0.137996	0.140436	0.144279	0.152861	0.163484	0.197971	0.231481	0.26619	0.332402	0.375243	0.387553	0.390301	0.391213	0.393207	0.392555	0.393632	0.395158	0.39369	0.131109	0.135931	0.138135	0.141145	0.146164	0.155741	0.178293	0.202444	0.23285	0.275953	0.315569	0.367627	0.385175	0.390995	0.39141	0.392558	0.393724	0.395294	0.393775	0.134547	0.138775	0.140839	0.143917	0.150856	0.159444	0.182488	0.209202	0.242651	0.282983	0.322336
2170	0.133946	0.138374	0.140736	0.144443	0.15287	0.163212	0.197592	0.23071	0.26473	0.33016	0.371579	0.384028	0.386721	0.38736	0.389546	0.388809	0.38957	0.390622	0.389977	0.131731	0.136344	0.138544	0.141452	0.146371	0.155772	0.178085	0.201923	0.231892	0.274694	0.313352	0.364419	0.381585	0.387015	0.387817	0.388867	0.389472	0.390772	0.390136	0.135054	0.139157	0.141332	0.144118	0.150937	0.159282	0.182057	0.208526	0.241523	0.281378	0.319843
2180	0.134131	0.138319	0.140574	0.144005	0.152426	0.162593	0.196445	0.228958	0.262586	0.327158	0.367764	0.379589	0.382353	0.382841	0.384921	0.384141	0.385197	0.386446	0.385257	0.131865	0.136207	0.13838	0.14116	0.145849	0.155085	0.177329	0.200695	0.230089	0.272456	0.310444	0.360797	0.377365	0.382479	0.383302	0.384222	0.385106	0.386642	0.385347	0.135096	0.138989	0.140936	0.143825	0.150305	0.158755	0.181194	0.20716	0.239611	0.278938	0.316707
2190	0.133376	0.137134	0.139641	0.142878	0.151013	0.161186	0.194327	0.226267	0.259717	0.322683	0.362512	0.373924	0.376744	0.377207	0.379475	0.378659	0.37982	0.380896	0.379961	0.131103	0.135498	0.137415	0.14013	0.14469	0.153837	0.17536	0.198527	0.227697	0.269	0.306526	0.355571	0.372094	0.377269	0.377751	0.378607	0.379532	0.381043	0.380052	0.134343	0.138082	0.139894	0.142765	0.149232	0.157369	0.179281	0.205013	0.237092	0.275409	0.312517
2200	0.132273	0.136052	0.138378	0.141359	0.149558	0.159468	0.19214	0.223661	0.256337	0.318741	0.357777	0.368947	0.371316	0.371983	0.374132	0.373385	0.374667	0.375648	0.374744	0.13037	0.134129	0.136216	0.138705	0.143293	0.152267	0.17357	0.196245	0.224744	0.265626	0.302552	0.350872	0.366786	0.371726	0.372536	0.373378	0.37452	0.375636	0.374473	0.133381	0.136862	0.138802	0.141285	0.147696	0.155659	0.177301	0.202735	0.234018	0.272089	0.308483
2210	0.131958	0.13578	0.137821	0.140812	0.148998	0.158761	0.19109	0.222598	0.254809	0.31663	0.355285	0.366348	0.368788	0.369433	0.371165	0.370881	0.372157	0.373153	0.371774	0.129946	0.13356	0.135783	0.138168	0.142719	0.151611	0.172711	0.195181	0.223557	0.263842	0.300686	0.348335	0.364262	0.369235	0.369516	0.370896	0.371784	0.373033	0.371932	0.132983	0.136441	0.138343	0.140631	0.147098	0.154844	0.176429	0.201624	0.23286	0.270369	0.306706
2220	0.132999	0.136755	0.138774	0.142018	0.149978	0.159912	0.192436	0.223815	0.256465	0.318599	0.357293	0.368446	0.371072	0.371395	0.373829	0.373053	0.373668	0.375159	0.373818	0.130736	0.134616	0.136766	0.139275	0.143779	0.152799	0.173921	0.19659	0.225078	0.265825	0.302645	0.350245	0.366252	0.37113	0.371877	0.372829	0.373477	0.375146	0.373575	0.133971	0.137237	0.139224	0.141778	0.148091	0.156101	0.177649	0.202801	0.234239	0.272193	0.308349
2230	0.13361	0.137461	0.139728	0.142893	0.150961	0.16089	0.193545	0.225342	0.257995	0.319947	0.359091	0.370404	0.373054	0.373302	0.376062	0.3748	0.375975	0.37737	0.376156	0.131562	0.135352	0.137544	0.14004	0.144698	0.153622	0.174997	0.19777	0.226469	0.267176	0.304243	0.352319	0.368401	0.373206	0.374036	0.374656	0.375747	0.377372	0.376074	0.13486	0.138119	0.140172	0.142805	0.149188	0.15715	0.178885	0.204159	0.235611	0.273461	0.310155
2240	0.133409	0.137389	0.139831	0.142721	0.150981	0.160743	0.193514	0.225155	0.258081	0.320395	0.359409	0.370632	0.373798	0.373968	0.37642	0.375163	0.376724	0.377636	0.376873	0.131266	0.135211	0.137626	0.139956	0.144662	0.153707	0.175133	0.197657	0.226606	0.267296	0.304192	0.352329	0.369048	0.373617	0.374187	0.375146	0.376327	0.377471	0.376458	0.134608	0.137982	0.140282	0.142607	0.14902	0.157099	0.178939	0.204083	0.235795	0.273647	0.310426
2250	0.132821	0.136517	0.138829	0.141962	0.150227	0.16007	0.193024	0.224527	0.257152	0.319571	0.358853	0.370282	0.372897	0.373477	0.375723	0.374845	0.375952	0.37732	0.376029	0.130472	0.134351	0.136741	0.139088	0.143846	0.152788	0.174387	0.196923	0.225678	0.266352	0.303753	0.351665	0.368258	0.373136	0.373666	0.374752	0.375456	0.377145	0.375753	0.133636	0.137168	0.139269	0.142046	0.148333	0.15621	0.178195	0.2036	0.235003	0.27288	0.30975
2260	0.132072	0.135913	0.13838	0.141362	0.149748	0.159615	0.192593	0.22416	0.257225	0.319773	0.359663	0.37075	0.373748	0.374068	0.376536	0.375414	0.376457	0.377605	0.376808	0.129929	0.133777	0.136184	0.138778	0.143331	0.152353	0.173886	0.196455	0.225633	0.266334	0.303907	0.352114	0.368878	0.373533	0.374465	0.375125	0.375982	0.377557	0.376813	0.133089	0.136786	0.138782	0.141427	0.14765	0.156024	0.177741	0.202999	0.234759	0.273031	0.309908
2270	0.131079	0.13505	0.1377	0.140808	0.149059	0.159003	0.191987	0.223838	0.256815	0.319448	0.359859	0.371542	0.374265	0.374748	0.377176	0.376455	0.377566	0.378612	0.377492	0.128881	0.132929	0.135271	0.138045	0.142676	0.151536	0.173156	0.196179	0.225007	0.265999	0.303718	0.35255	0.368955	0.374181	0.375246	0.376014	0.377219	0.378569	0.377484	0.132149	0.13584	0.138083	0.140807	0.14717	0.155186	0.177135	0.202708	0.23427	0.272249	0.310066
2280	0.129205	0.133387	0.135813	0.138945	0.147375	0.157312	0.190204	0.222213	0.255002	0.318397	0.358469	0.370773	0.373405	0.374325	0.376355	0.375352	0.376395	0.377514	0.376892	0.126811	0.131017	0.133571	0.136285	0.140941	0.149977	0.171598	0.194466	0.223222	0.264528	0.302239	0.351408	0.368088	0.373715	0.374579	0.374939	0.375954	0.37773	0.376801	0.130185	0.133797	0.136163	0.138919	0.145368	0.153659	0.175397	0.200948	0.232598	0.270945	0.308284
2290	0.126517	0.130806	0.133415	0.136817	0.145014	0.1549	0.187656	0.219105	0.252555	0.316007	0.356461	0.368909	0.371828	0.372202	0.374886	0.373763	0.374866	0.375561	0.375009	0.12423	0.12855	0.131165	0.13377	0.138629	0.147832	0.168966	0.191543	0.220592	0.262103	0.299506	0.349226	0.366292	0.371657	0.372495	0.373209	0.374686	0.375595	0.374398	0.127261	0.131403	0.133831	0.136673	0.143235	0.151241	0.172775	0.19798	0.229611	0.26863	0.305597
2300	0.123892	0.128327	0.131119	0.134612	0.142994	0.152599	0.185272	0.216991	0.250244	0.314157	0.355933	0.367752	0.370368	0.370626	0.373438	0.372501	0.373681	0.37478	0.374254	0.121824	0.126083	0.128832	0.131492	0.136288	0.145544	0.166694	0.189418	0.218443	0.260151	0.297879	0.347437	0.365033	0.370211	0.371192	0.372145	0.373382	0.374618	0.374152	0.124802	0.128944	0.131368	0.134422	0.140914	0.148925	0.170534	0.195889	0.227735	0.266373	0.304355
2310	0.121444	0.125934	0.128533	0.131966	0.140401	0.150258	0.18299	0.214886	0.248067	0.312168	0.354111	0.366714	0.370387	0.37052	0.372723	0.371914	0.373511	0.374428	0.373249	0.119167	0.123788	0.126399	0.129039	0.134191	0.14352	0.164284	0.187138	0.215899	0.257775	0.295693	0.345732	0.364096	0.369566	0.370174	0.371624	0.372941	0.374542	0.372974	0.122416	0.126529	0.128953	0.131813	0.138626	0.146643	0.16811	0.193329	0.225298	0.264009	0.302252
2320	0.118605	0.122933	0.125963	0.129443	0.137967	0.147851	0.180106	0.212041	0.245204	0.310269	0.352544	0.365621	0.368563	0.369736	0.372177	0.371599	0.372096	0.373401	0.372385	0.116342	0.120852	0.123721	0.126515	0.131707	0.140754	0.16164	0.184043	0.213288	0.255194	0.293299	0.344105	0.362538	0.368535	0.369507	0.371033	0.371458	0.373576	0.371966	0.119199	0.123808	0.126317	0.129253	0.136005	0.143935	0.165371	0.190442	0.222604	0.261877	0.29988
2330	0.11537	0.119978	0.122866	0.126533	0.135185	0.14486	0.177251	0.208841	0.242429	0.307625	0.35051	0.3639	0.366906	0.367875	0.370857	0.3698	0.370797	0.371605	0.371437	0.113202	0.117773	0.120523	0.1234	0.128773	0.137688	0.158865	0.181262	0.21009	0.25208	0.290495	0.34188	0.360685	0.366709	0.36806	0.369433	0.369994	0.372	0.370797	0.116066	0.12067	0.12333	0.12629	0.133043	0.14097	0.162464	0.18744	0.219188	0.258773	0.297017
2340	0.111963	0.116632	0.119659	0.123434	0.13219	0.141605	0.173705	0.205654	0.238946	0.304122	0.34816	0.361813	0.36519	0.36682	0.368626	0.367997	0.369039	0.370023	0.369167	0.109992	0.114479	0.117364	0.120712	0.126041	0.134587	0.155528	0.177754	0.206708	0.248381	0.287606	0.339425	0.358421	0.365383	0.365682	0.367147	0.368063	0.370437	0.36861	0.112986	0.11728	0.119854	0.123304	0.130079	0.137808	0.158935	0.18381	0.216067	0.255269	0.293952
2350	0.109074	0.113647	0.116896	0.120349	0.12932	0.138788	0.170796	0.20229	0.236453	0.302393	0.346427	0.360155	0.364361	0.365499	0.367468	0.367717	0.368058	0.368944	0.368668	0.106772	0.111399	0.114476	0.117715	0.122948	0.131942	0.152653	0.174755	0.203733	0.245976	0.285119	0.337342	0.357602	0.363816	0.364653	0.366728	0.367343	0.369143	0.368308	0.109674	0.11435	0.117158	0.120353	0.127164	0.135181	0.155837	0.180896	0.213023	0.25263	0.291415
2360	0.106356	0.110874	0.114032	0.118107	0.126992	0.136287	0.168584	0.199984	0.23355	0.300951	0.346427	0.360758	0.364123	0.365652	0.367957	0.368311	0.368889	0.370129	0.369593	0.10376	0.108698	0.111624	0.115303	0.120731	0.129464	0.150214	0.1723	0.201295	0.243781	0.28358	0.336672	0.356545	0.363614	0.36492	0.367096	0.368038	0.369543	0.36859	0.106804	0.111311	0.114465	0.11783	0.124435	0.132573	0.153849	0.17832	0.210409	0.25048	0.289685
2370	0.103544	0.108246	0.111769	0.115457	0.124581	0.133844	0.165628	0.196896	0.231354	0.299473	0.34577	0.360129	0.364791	0.365262	0.368479	0.368071	0.368759	0.370207	0.369657	0.101094	0.106173	0.109063	0.112631	0.118352	0.12683	0.147267	0.16943	0.198369	0.241829	0.281373	0.335307	0.35676	0.363477	0.364571	0.366578	0.367439	0.369394	0.368887	0.10393	0.108833	0.111838	0.114981	0.122551	0.130135	0.150784	0.175472	0.207641	0.248051	0.287456
2380	0.100104	0.105075	0.108574	0.112535	0.121697	0.130528	0.162614	0.193952	0.228396	0.296545	0.343707	0.358739	0.362817	0.364706	0.367829	0.367511	0.367423	0.369119	0.368917	0.0975609	0.102769	0.106139	0.109789	0.115654	0.124319	0.144188	0.166099	0.195243	0.23853	0.278543	0.33307	0.354282	0.361929	0.363452	0.36558	0.366149	0.368798	0.368011	0.101031	0.10612	0.108701	0.11205	0.11961	0.126651	0.147724	0.17224	0.20452	0.244488	0.28489
2390	0.0974407	0.101676	0.105776	0.10945	0.118555	0.127965	0.159163	0.190687	0.224577	0.293773	0.341047	0.357257	0.361099	0.363117	0.366538	0.365797	0.366692	0.368184	0.367347	0.0949706	0.0996678	0.1031	0.106897	0.112352	0.121066	0.140975	0.163162	0.191616	0.235071	0.274477	0.330114	0.35181	0.360595	0.362133	0.36378	0.365366	0.367791	0.366162	0.0979276	0.102654	0.105637	0.109154	0.116732	0.124271	0.144566	0.16878	0.200583	0.24148	0.281058
2400	0.0942609	0.0989761	0.102437	0.106579	0.115614	0.124916	0.156034	0.187731	0.221722	0.290546	0.338753	0.355454	0.359831	0.361893	0.36441	0.365117	0.364711	0.366998	0.366443	0.0916304	0.0967966	0.0999012	0.103975	0.109896	0.118164	0.137846	0.159399	0.188697	0.232256	0.27128	0.327547	0.35035	0.358775	0.360272	0.3635	0.363429	0.366938	0.365353	0.0945711	0.0998855	0.102556	0.106332	0.113514	0.120942	0.141284	0.165621	0.197669	0.238204	0.278162
2410	0.0911909	0.0962344	0.0989229	0.103322	0.112602	0.121767	0.15236	0.18354	0.21824	0.286673	0.336211	0.353066	0.356956	0.35932	0.362725	0.362716	0.362846	0.365277	0.363904	0.0884191	0.0934917	0.0969	0.100778	0.106759	0.114868	0.134554	0.155904	0.185118	0.227522	0.267589	0.324196	0.347946	0.355814	0.357947	0.360314	0.361518	0.364821	0.36272	0.0916014	0.09656	0.0999747	0.102923	0.110541	0.117754	0.137837	0.161625	0.193922	0.233833	0.273983
2420	0.0876418	0.0924014	0.096191	0.100085	0.109527	0.118184	0.148041	0.178728	0.213149	0.282888	0.332312	0.349836	0.353888	0.356416	0.359472	0.359682	0.359523	0.361481	0.361001	0.08546	0.09007	0.0937874	0.09772	0.103343	0.112145	0.130605	0.151484	0.180642	0.223491	0.263134	0.320237	0.343434	0.352704	0.355124	0.356861	0.357433	0.360868	0.359689	0.08786	0.09343	0.0961354	0.0999344	0.106749	0.114354	0.133985	0.157271	0.189042	0.229916	0.269528
2430	0.08412	0.0886949	0.09258	0.0964118	0.105875	0.11434	0.144007	0.174322	0.207463	0.276177	0.326995	0.345741	0.351042	0.351859	0.355116	0.356239	0.357038	0.358055	0.357213	0.08191	0.0865796	0.0903964	0.0938805	0.0995326	0.108052	0.126764	0.147111	0.175243	0.217984	0.258558	0.315324	0.34027	0.347512	0.350384	0.353354	0.354507	0.357186	0.356444	0.0845218	0.089977	0.0927028	0.0961936	0.103735	0.109903	0.130053	0.15287	0.183924	0.224124	0.26435
2440	0.08144	0.0854631	0.0887594	0.0931205	0.102566	0.110475	0.139613	0.169802	0.202677	0.271345	0.322823	0.341944	0.347135	0.34831	0.352367	0.353089	0.353275	0.354796	0.353625	0.0785924	0.083189	0.0868399	0.0904	0.0963959	0.104298	0.123204	0.143156	0.1706	0.212338	0.252633	0.311597	0.335537	0.343726	0.346444	0.349653	0.350648	0.35403	0.352916	0.081678	0.08614	0.0884303	0.0930668	0.100391	0.106556	0.125631	0.148193	0.179312	0.218841	0.259093
2450	0.0777728	0.0825113	0.0859737	0.0897627	0.09831	0.106517	0.135256	0.164372	0.19786	0.266733	0.318217	0.338344	0.342832	0.344448	0.348835	0.348768	0.348918	0.352416	0.351589	0.0763292	0.0801181	0.0835467	0.0868178	0.0927957	0.101129	0.118563	0.138387	0.165663	0.207686	0.248028	0.306186	0.33108	0.340605	0.342863	0.345828	0.346486	0.351187	0.34986	0.0776859	0.08289	0.0862089	0.08944	0.0967688	0.102459	0.121722	0.144353	0.174457	0.213531	0.254875
2460	0.07362	0.07906	0.08209	0.0862738	0.0957964	0.103834	0.130736	0.160023	0.193121	0.26169	0.315108	0.335477	0.341491	0.341263	0.345851	0.347862	0.347133	0.349872	0.34853	0.0722996	0.0775915	0.08059	0.0835794	0.08944	0.0982568	0.115817	0.134188	0.160743	0.203484	0.242032	0.30244	0.328039	0.336072	0.340249	0.344004	0.344008	0.347504	0.346818	0.0758946	0.0797378	0.08232	0.0867	0.0929272	0.0998647	0.118082	0.139638	0.169513	0.209328	0.249009
2470	0.07135	0.07604	0.07934	0.0836641	0.09291	0.0998012	0.126607	0.155353	0.188827	0.258495	0.31173	0.331799	0.337947	0.339718	0.343154	0.34368	0.343715	0.346982	0.344602	0.06975	0.0741333	0.07737	0.0813711	0.0865934	0.09451	0.110652	0.130186	0.156708	0.199655	0.238519	0.297968	0.324592	0.334445	0.336828	0.340378	0.341657	0.345088	0.342781	0.0728191	0.07607	0.0795139	0.0832953	0.08988	0.0964738	0.113707	0.135347	0.165627	0.205554	0.24414
2480	0.06896	0.0739791	0.0762865	0.0802974	0.0895169	0.0968928	0.123735	0.152294	0.184886	0.253369	0.306143	0.328538	0.334547	0.337545	0.339797	0.342884	0.341668	0.3448	0.342693	0.0665964	0.0719262	0.075096	0.0778914	0.08416	0.0916065	0.10796	0.126983	0.152644	0.194048	0.232586	0.294402	0.320978	0.331906	0.333524	0.338804	0.340795	0.343046	0.341695	0.0697851	0.07378	0.0763402	0.0807317	0.0868489	0.09403	0.109874	0.133297	0.160995	0.200742	0.239599
2490	0.06755	0.0714416	0.075082	0.07797	0.0870828	0.0946278	0.119829	0.14826	0.179314	0.25026	0.303705	0.324972	0.331955	0.334476	0.338728	0.336824	0.340803	0.342598	0.340354	0.0656044	0.0692934	0.0728341	0.07616	0.0818746	0.0893937	0.10589	0.122921	0.149285	0.190844	0.227988	0.290609	0.318146	0.328985	0.331711	0.334548	0.336224	0.341007	0.337945	0.06777	0.07099	0.0739164	0.0784319	0.0847347	0.0920923	0.107504	0.128047	0.157378	0.1961	0.23667
2500	0.06642	0.06984	0.073545	0.07568	0.0867626	0.0936744	0.118323	0.147043	0.180557	0.247351	0.304069	0.325985	0.332435	0.333745	0.337264	0.338889	0.342315	0.340736	0.340392	0.06366	0.0666467	0.0714	0.0755734	0.08044	0.08668	0.102877	0.120968	0.149047	0.190945	0.226618	0.288472	0.318018	0.330298	0.330081	0.336049	0.337331	0.340483	0.337773	0.066504	0.07044	0.0727157	0.07725	0.0836633	0.0900114	0.105792	0.128018	0.156443	0.196162	0.235405
[truncated: 521 more columns]
